# Supplementary material for: Diffuse gliomas classified by 1p/19q co-deletion, TERT promoter and IDH mutation status are associated with specific genetic risk loci
Source: Acta Neuropathol. 2018 Feb 19;135(5):743–55. doi: 10.1007/s00401-018-1825-z (PMC5904227; doi:10.1007/s00401-018-1825-z)
Supplement: Supplementary file 2 — Supplementary material 2 (XLSX 120 kb) [file 401_2018_1825_MOESM2_ESM.xlsx]

## Sheet: a) Meta - all, GBM, nonGBM
				Non-GBM (n=1,854)			GBM (n=795)
Locus	Position	rsid	Alleles	P-meta	OR (CI)	P-heterogeneity	P-meta	OR (CI)	P-heterogeneity
1p31.3	65229298	rs12752552	T/C	0.762484	1.02 (0.90-1.15)	0.388986	0.0814487	1.17 (0.98-1.39)	0.414424
1q32.1	204508146	rs4252707	G/A	8.3197e-05	1.23 (1.11-1.37)	0.777474	0.888544	0.99 (0.85-1.15)	0.14352
1q44	243851946	rs12076373	G/C	0.0040328	1.20 (1.06-1.35)	0.885042	0.0770515	0.87 (0.74-1.02)	0.416433
2q33.3	209051585	rs7572263	A/G	0.00166263	1.18 (1.06-1.30)	0.621663	0.332791	1.07 (0.93-1.23)	0.275504
3p14.1	66502980	rs11706832	A/C	0.00108955	1.16 (1.06-1.27)	0.492158	0.882539	0.99 (0.88-1.12)	0.501372
5p15.33	1279789	rs10069690	C/T	0.00017077	1.27 (1.12-1.43)	0.062579	1.3792e-05	1.46 (1.23-1.73)	0.103708
7p11.2	54916279	rs75061358	T/G	0.0320606	1.18 (1.01-1.37)	0.101089	0.00011222	1.50 (1.22-1.84)	0.129958
7p11.2	55159348	rs11979158	A/G	0.0041094	1.20 (1.06-1.36)	0.927996	0.00423488	1.30 (1.09-1.55)	0.339488
8q24.21	130645691	rs55705857	A/G	8.6212e-43	4.08 (3.33-4.98)	0.020629	0.158206	1.27 (0.91-1.78)	0.380284
9p21.3	22032151	rs634537	T/G	0.00921775	1.13 (1.03-1.24)	0.000386	4.8291e-08	1.41 (1.25-1.60)	0.373165
10q24.33	105661314	rs11598018	C/A	0.0303878	1.11 (1.01-1.22)	0.784185	0.868846	1.01 (0.89-1.14)	0.310661
10q25.2	114469064	rs11196067	A/T	1.4486e-05	1.24 (1.12-1.36)	0.015588	0.241674	1.08 (0.95-1.23)	0.741162
11q14.1	82397013	rs11233250	C/T	0.852381	0.99 (0.87-1.12)	0.983042	0.119322	1.16 (0.96-1.40)	0.333386
11q21	95747336	rs7107785	T/C	0.00029537	1.18 (1.08-1.30)	0.780952	0.904872	0.99 (0.88-1.12)	0.0221775
11q23.2	114030798	rs648044	A/G	0.00031716	1.23 (1.10-1.37)	0.387211	0.990724	1.00 (0.86-1.16)	0.853124
11q23.3	118480114	rs12803321	G/C	1.0657e-11	1.45 (1.31-1.62)	0.448759	0.246919	1.08 (0.95-1.24)	0.759843
12q21.2	76263550	rs1275600	T/A	0.0052563	1.14 (1.04-1.25)	0.16195	0.570561	1.04 (0.91-1.18)	0.0605807
14q12	33250080	rs10131032	G/A	0.00016548	1.37 (1.16-1.62)	0.040009	0.110336	1.20 (0.96-1.51)	0.0425753
15q24.2	76538458	rs77633900	G/C	0.00065447	1.29 (1.12-1.50)	0.358836	0.441551	1.09 (0.88-1.35)	0.448296
16p13.3	123895	rs2562152	A/T	0.348574	0.93 (0.80-1.08)	0.006254	0.0306792	1.26 (1.02-1.56)	0.961576
16p13.3	1004553	rs3751667	C/T	0.00385424	1.17 (1.05-1.30)	0.930642	0.0737526	1.14 (0.99-1.32)	0.90418
16q12.1	50128871	rs10852606	T/C	0.609126	0.97 (0.88-1.08)	0.791528	0.0556056	1.15 (1.00-1.33)	0.312764
17p13.1	7571751	rs78378222	T/G	9.5653e-09	2.95 (2.04-4.28)	0.856446	0.0273837	1.87 (1.07-3.27)	0.121576
20q13.33	62312298	rs2297440	T/C	0.0186959	1.16 (1.03-1.32)	0.399883	1.9796e-07	1.61 (1.35-1.93)	0.619623
22q13.1	38477929	rs2235573	G/A	0.247018	1.06 (0.96-1.16)	0.152249	0.00064641	1.25 (1.10-1.41)	0.0124758
	P<0.05
	P<1x10-3 (50 tests)

## Sheet: b) Meta - molecular subgroups
				IDH-only (n=450)			TERT-IDH (n=78)			TERT-only (n=540)			Triple-negative (n=243)			Triple-positive (n=349)			All studies (n=1,987)
Locus	Position	rsid	Alleles	P-meta	OR (CI)	P-heterogeneity	P-meta	OR (CI)	P-heterogeneity	P-meta	OR (CI)	P-heterogeneity	P-meta	OR (CI)	P-heterogeneity	P-meta	OR (CI)	P-heterogeneity	P-meta	OR (CI)	P-heterogeneity
1p31.3	65229298	rs12752552	T/C	0.701274	0.96 (0.78-1.18)	0.6827	0.0591654	1.58 (0.98-2.53)	0.0640493	0.564359	1.06 (0.87-1.29)	0.573059	0.587061	1.08 (0.82-1.42)	0.493491	0.628427	1.06 (0.84-1.33)	0.847235	0.294395	1.06 (0.95-1.17)	0.379914
1q32.1	204508146	rs4252707	G/A	0.00148072	1.32 (1.11-1.56)	0.625304	0.248183	1.26 (0.85-1.86)	0.46445	0.0214877	1.21 (1.03-1.42)	0.736904	0.640315	1.06 (0.84-1.33)	0.708293	0.186806	1.14 (0.94-1.40)	0.0139994	0.000469962	1.17 (1.07-1.28)	0.309818
1q44	243851946	rs12076373	G/C	0.0608147	1.22 (0.99-1.50)	0.625891	0.179022	1.40 (0.86-2.29)	0.920794	0.422298	0.93 (0.78-1.11)	0.37751	0.235226	0.86 (0.67-1.10)	0.638613	0.0452419	1.26 (1.00-1.58)	0.670158	0.203612	1.07 (0.97-1.18)	0.972789
2q33.3	209051585	rs7572263	A/G	0.00208789	1.30 (1.10-1.54)	0.12168	0.38707	1.18 (0.81-1.70)	0.625111	0.948461	1.00 (0.86-1.16)	0.0899755	0.689482	0.96 (0.77-1.18)	0.558672	0.00395907	1.31 (1.09-1.57)	0.843638	0.00988836	1.11 (1.03-1.21)	0.417285
3p14.1	66502980	rs11706832	A/C	0.000176611	1.31 (1.14-1.51)	0.361267	0.495356	1.12 (0.81-1.54)	0.390719	0.808741	1.02 (0.89-1.16)	0.370394	0.0998652	0.86 (0.71-1.03)	0.130539	0.0818992	1.15 (0.98-1.34)	0.111167	0.0209941	1.09 (1.01-1.16)	0.57268
5p15.33	1279789	rs10069690	C/T	0.0444565	1.22 (1.00-1.48)	0.218487	0.234922	1.32 (0.83-2.09)	0.0105026	3.34e-09	1.69 (1.42-2.01)	0.130997	0.0172881	1.37 (1.06-1.78)	0.500368	0.00263922	1.36 (1.11-1.66)	0.181872	1.33e-11	1.40 (1.27-1.54)	0.00789067
7p11.2	54916279	rs75061358	T/G	0.949381	0.99 (0.77-1.29)	0.214297	0.0396468	1.69 (1.03-2.80)	0.162563	0.00212885	1.44 (1.14-1.81)	0.462851	0.00180538	1.67 (1.21-2.30)	0.727702	0.116849	1.25 (0.95-1.64)	0.558485	0.00220952	1.23 (1.08-1.40)	0.0516683
7p11.2	55159348	rs11979158	A/G	0.820963	1.02 (0.83-1.26)	0.1979	0.646382	1.12 (0.69-1.83)	0.974057	0.02021	1.26 (1.04-1.54)	0.973825	0.0312375	1.37 (1.03-1.81)	0.433946	0.0687344	1.24 (0.98-1.56)	0.846406	0.000162252	1.22 (1.10-1.36)	0.915778
8q24.21	130645691	rs55705857	A/G	1.6e-24	5.04 (3.69-6.87)	0.319605	0.000749923	3.35 (1.66-6.77)	0.0378917	0.954164	1.01 (0.69-1.49)	0.877061	0.00250957	2.06 (1.29-3.30)	0.324247	1.27e-37	9.30 (6.61-13.08)	0.00123449	4.11e-34	3.01 (2.52-3.59)	0.0119794
9p21.3	22032151	rs634537	T/G	0.518261	1.05 (0.91-1.21)	0.168066	0.123433	1.29 (0.93-1.79)	0.900751	3.55e-11	1.56 (1.37-1.79)	0.178377	0.124028	1.16 (0.96-1.40)	0.415483	0.398135	1.07 (0.91-1.25)	0.481511	6.88e-07	1.20 (1.12-1.29)	0.0069194
10q24.33	105661314	rs11598018	C/A	0.0509829	1.15 (1.00-1.32)	0.467528	0.320135	1.18 (0.85-1.63)	0.338499	0.422165	1.05 (0.93-1.20)	0.098631	0.811344	0.98 (0.81-1.18)	0.28588	0.164535	1.12 (0.96-1.30)	0.520667	0.0386298	1.08 (1.00-1.16)	0.675072
10q25.2	114469064	rs11196067	A/T	0.0397451	1.17 (1.01-1.36)	0.006368	0.690371	0.93 (0.67-1.31)	0.0446362	0.346135	1.07 (0.93-1.22)	0.477848	0.0161862	1.26 (1.04-1.53)	0.790594	0.195015	1.11 (0.95-1.31)	0.736914	0.000325424	1.15 (1.06-1.23)	0.0172333
11q14.1	82397013	rs11233250	C/T	0.501803	0.93 (0.74-1.16)	0.120762	0.511689	1.18 (0.72-1.94)	0.681011	0.706582	1.04 (0.85-1.27)	0.884763	0.230047	1.20 (0.89-1.61)	0.564706	0.757981	0.96 (0.76-1.22)	0.87644	0.511839	1.04 (0.93-1.16)	0.607977
11q21	95747336	rs7107785	T/C	0.0318858	1.17 (1.01-1.34)	0.659416	0.292085	1.19 (0.86-1.64)	0.839661	0.0669135	0.88 (0.78-1.01)	0.145508	0.519918	1.06 (0.88-1.28)	0.00117639	0.00127436	1.29 (1.11-1.51)	0.021768	0.00799921	1.10 (1.03-1.18)	0.123724
11q23.2	114030798	rs648044	A/G	0.169756	1.12 (0.95-1.31)	0.048472	0.362076	1.18 (0.82-1.70)	0.226813	0.78115	1.02 (0.88-1.18)	0.862795	0.0850506	1.20 (0.98-1.47)	0.761166	0.00183323	1.31 (1.11-1.55)	0.587358	0.000358092	1.16 (1.07-1.25)	0.435042
11q23.3	118480114	rs12803321	G/C	6.24e-06	1.44 (1.23-1.68)	0.463665	0.000298964	2.06 (1.39-3.04)	0.967991	0.389788	1.06 (0.92-1.22)	0.626244	0.57664	1.06 (0.86-1.30)	0.0971482	0.000790061	1.34 (1.13-1.59)	0.382497	1.7e-09	1.27 (1.17-1.37)	0.265885
12q21.2	76263550	rs1275600	T/A	0.329813	1.08 (0.93-1.24)	0.010365	0.94433	0.99 (0.70-1.39)	0.0591491	0.908537	0.99 (0.87-1.13)	0.853429	0.369571	1.09 (0.90-1.33)	0.240752	0.00608256	1.25 (1.07-1.47)	0.90017	0.0424853	1.08 (1.00-1.16)	0.0798979
14q12	33250080	rs10131032	G/A	0.000433758	1.72 (1.27-2.32)	0.269807	0.94426	1.02 (0.57-1.84)	0.970973	0.547366	1.08 (0.84-1.40)	0.0121137	0.77096	1.05 (0.75-1.48)	0.506768	0.104264	1.31 (0.95-1.81)	0.0683438	0.000290448	1.29 (1.13-1.49)	0.00551065
15q24.2	76538458	rs77633900	G/C	0.024266	1.33 (1.04-1.70)	0.551771	0.246194	1.37 (0.80-2.35)	0.5578	0.693161	1.05 (0.82-1.36)	0.154263	0.830726	0.96 (0.68-1.36)	0.254939	0.132503	1.24 (0.94-1.63)	0.406747	0.00281506	1.22 (1.07-1.38)	0.464428
16p13.3	123895	rs2562152	A/T	0.837396	0.98 (0.80-1.20)	0.108411	0.639068	0.88 (0.52-1.49)	0.0307672	0.274254	1.11 (0.92-1.35)	0.600173	0.703554	0.95 (0.72-1.24)	0.43181	0.681357	1.05 (0.84-1.31)	0.529726	0.719651	1.02 (0.92-1.13)	0.426027
16p13.3	1004553	rs3751667	C/T	0.013308	1.24 (1.05-1.47)	0.832353	0.593722	1.11 (0.76-1.63)	0.62502	0.202983	1.11 (0.95-1.29)	0.0601383	0.668109	0.95 (0.75-1.20)	0.185748	0.080649	1.18 (0.98-1.43)	0.224433	0.00109355	1.16 (1.06-1.26)	0.979447
16q12.1	50128871	rs10852606	T/C	0.0348757	1.18 (1.01-1.38)	0.732053	0.160039	1.30 (0.90-1.86)	0.917976	0.0880132	1.14 (0.98-1.31)	0.207246	0.626503	1.05 (0.86-1.29)	0.310269	0.0131553	0.81 (0.69-0.96)	0.732987	0.580258	1.02 (0.95-1.10)	0.573148
17p13.1	7571751	rs78378222	T/G	0.00593829	2.46 (1.30-4.68)	0.897889	0.00270647	5.12 (1.76-14.90)	0.136095	3.12e-07	4.18 (2.42-7.24)	0.0327626	0.00500522	3.67 (1.48-9.11)	0.493122	0.00860122	2.59 (1.27-5.27)	0.947485	1.1e-08	2.69 (1.91-3.77)	0.704797
20q13.33	62312298	rs2297440	T/C	0.798197	1.02 (0.86-1.22)	0.954541	0.304474	1.25 (0.82-1.90)	0.950789	1.32e-05	1.47 (1.23-1.74)	0.939786	0.107309	1.22 (0.96-1.56)	0.789399	0.385925	1.09 (0.90-1.33)	0.0340601	2.29e-05	1.22 (1.11-1.33)	0.205186
22q13.1	38477929	rs2235573	G/A	0.542806	0.96 (0.83-1.10)	0.158872	0.992246	1.00 (0.73-1.37)	0.409977	0.0199069	1.17 (1.02-1.33)	0.054978	0.131642	1.15 (0.96-1.39)	0.703284	0.201079	1.11 (0.95-1.30)	0.583064	0.0279609	1.08 (1.01-1.16)	0.50277
	P<0.05
	P<4x10-4 (125 tests)

## Sheet: c) Meta - IDH
				IDH mutation (n=1,086)			IDH wild-type (n=1,004)
Locus	Position	rsid	Alleles	P-meta	OR (CI)	P-heterogeneity	P-meta	OR (CI)	P-heterogeneity
1p31.3	65229298	rs12752552	T/C	0.286737	1.08 (0.93-1.26)	0.349516	0.300317	1.09 (0.93-1.27)	0.604637
1q32.1	204508146	rs4252707	G/A	0.00130714	1.23 (1.08-1.39)	0.222956	0.0833146	1.12 (0.98-1.28)	0.938389
1q44	243851946	rs12076373	G/C	0.00098268	1.29 (1.11-1.49)	0.731715	0.134316	0.90 (0.78-1.03)	0.669819
2q33.3	209051585	rs7572263	A/G	8.1375e-06	1.33 (1.17-1.51)	0.629134	0.735178	1.02 (0.90-1.16)	0.158028
3p14.1	66502980	rs11706832	A/C	3.959e-05	1.26 (1.13-1.41)	0.591054	0.598245	0.97 (0.87-1.09)	0.989268
5p15.33	1279789	rs10069690	C/T	0.00405455	1.24 (1.07-1.44)	0.065242	9.0279e-07	1.47 (1.26-1.71)	0.141302
7p11.2	54916279	rs75061358	T/G	0.222237	1.12 (0.93-1.34)	0.142596	0.00043761	1.40 (1.16-1.68)	0.462716
7p11.2	55159348	rs11979158	A/G	0.189005	1.10 (0.95-1.28)	0.309627	0.00128107	1.30 (1.11-1.52)	0.968246
8q24.21	130645691	rs55705857	A/G	1.1119e-51	5.47 (4.39-6.82)	0.0008	0.286684	1.17 (0.87-1.58)	0.260507
9p21.3	22032151	rs634537	T/G	0.547622	1.03 (0.93-1.16)	0.013357	4.6019e-09	1.41 (1.25-1.57)	0.0789686
10q24.33	105661314	rs11598018	C/A	0.0114247	1.16 (1.03-1.30)	0.720108	0.837699	1.01 (0.90-1.13)	0.144784
10q25.2	114469064	rs11196067	A/T	0.0046473	1.19 (1.05-1.34)	0.008209	0.0482129	1.13 (1.00-1.27)	0.368591
11q14.1	82397013	rs11233250	C/T	0.456275	0.94 (0.81-1.10)	0.707617	0.184987	1.12 (0.95-1.32)	0.770772
11q21	95747336	rs7107785	T/C	0.00037591	1.23 (1.10-1.37)	0.863748	0.727159	0.98 (0.87-1.10)	0.000562849
11q23.2	114030798	rs648044	A/G	0.00319217	1.23 (1.07-1.41)	0.705995	0.743057	1.02 (0.89-1.17)	0.268319
11q23.3	118480114	rs12803321	G/C	1.3039e-12	1.65 (1.44-1.90)	0.34903	0.196142	1.09 (0.96-1.23)	0.427862
12q21.2	76263550	rs1275600	T/A	0.00260453	1.19 (1.06-1.34)	0.210798	0.247187	1.07 (0.95-1.20)	0.316428
14q12	33250080	rs10131032	G/A	0.00035245	1.45 (1.18-1.78)	0.083687	0.131948	1.17 (0.95-1.44)	0.0107745
15q24.2	76538458	rs77633900	G/C	0.0008597	1.34 (1.13-1.59)	0.440748	0.680976	1.04 (0.86-1.27)	0.530223
16p13.3	123895	rs2562152	A/T	0.738477	1.03 (0.85-1.26)	0.085751	0.509677	1.07 (0.88-1.29)	0.0935774
16p13.3	1004553	rs3751667	C/T	0.00538098	1.20 (1.05-1.36)	0.765306	0.136517	1.11 (0.97-1.26)	0.696868
16q12.1	50128871	rs10852606	T/C	0.745583	0.98 (0.86-1.12)	0.200432	0.221839	1.09 (0.95-1.24)	0.945733
17p13.1	7571751	rs78378222	T/G	6.0767e-06	2.72 (1.76-4.19)	0.910498	0.00200973	2.12 (1.32-3.42)	0.990988
20q13.33	62312298	rs2297440	T/C	0.0610682	1.16 (0.99-1.36)	0.305552	6.6486e-06	1.46 (1.24-1.72)	0.43321
22q13.1	38477929	rs2235573	G/A	0.540092	1.04 (0.92-1.16)	0.097602	0.00420922	1.19 (1.06-1.33)	0.0147858
	P<0.05
	P<1x10-3 (50 tests)

## Sheet: d) Meta - EGFR
				EGFR amplification			EGFR wild-type
Locus	Position	rsid	Alleles	P-meta	OR (CI)	P-heterogeneity	P-meta	OR (CI)	P-heterogeneity
1p31.3	65229298	rs12752552	T/C	0.770568	1.03 (0.83-1.30)	0.390741	0.137886	1.10 (0.97-1.24)	0.566116
1q32.1	204508146	rs4252707	G/A	0.101001	1.16 (0.97-1.39)	0.831258	0.00139166	1.19 (1.07-1.32)	0.194828
1q44	243851946	rs12076373	G/C	0.130826	0.86 (0.70-1.05)	0.634084	0.125811	1.10 (0.97-1.23)	0.769193
2q33.3	209051585	rs7572263	A/G	0.768979	0.97 (0.82-1.16)	0.0327058	0.00113142	1.17 (1.07-1.29)	0.694058
3p14.1	66502980	rs11706832	A/C	0.797523	0.98 (0.85-1.14)	0.584897	0.00855613	1.12 (1.03-1.21)	0.295804
5p15.33	1279789	rs10069690	C/T	0.00043478	1.46 (1.18-1.81)	0.488961	1.61887e-07	1.35 (1.21-1.51)	0.0100039
7p11.2	54916279	rs75061358	T/G	0.00233271	1.48 (1.15-1.92)	0.24781	0.133768	1.12 (0.96-1.31)	0.166575
7p11.2	55159348	rs11979158	A/G	0.0312386	1.28 (1.02-1.61)	0.861716	0.0104532	1.18 (1.04-1.33)	0.629443
8q24.21	130645691	rs55705857	A/G	0.801507	0.95 (0.63-1.43)	0.528982	2.28858e-46	4.17 (3.43-5.07)	0.0776535
9p21.3	22032151	rs634537	T/G	0.00217799	1.26 (1.09-1.47)	0.7805	0.000603177	1.16 (1.07-1.26)	0.0047354
10q24.33	105661314	rs11598018	C/A	0.67737	0.97 (0.84-1.12)	0.269565	0.00701277	1.12 (1.03-1.22)	0.942693
10q25.2	114469064	rs11196067	A/T	0.697498	1.03 (0.88-1.22)	0.678967	0.00237034	1.15 (1.05-1.25)	0.0595553
11q14.1	82397013	rs11233250	C/T	0.639932	0.95 (0.75-1.19)	0.189875	0.718372	1.02 (0.90-1.16)	0.717864
11q21	95747336	rs7107785	T/C	0.12124	1.12 (0.97-1.30)	0.263251	0.0181962	1.11 (1.02-1.20)	0.263645
11q23.2	114030798	rs648044	A/G	0.721057	0.97 (0.82-1.15)	0.479096	8.1049e-05	1.20 (1.10-1.32)	0.791388
11q23.3	118480114	rs12803321	G/C	0.311028	1.09 (0.93-1.27)	0.625175	1.12231e-08	1.31 (1.19-1.43)	0.051861
12q21.2	76263550	rs1275600	T/A	0.274148	1.09 (0.93-1.27)	0.616054	0.0290972	1.10 (1.01-1.20)	0.0211297
14q12	33250080	rs10131032	G/A	0.181889	1.23 (0.91-1.65)	0.0777687	0.00409236	1.27 (1.08-1.50)	0.0147594
15q24.2	76538458	rs77633900	G/C	0.48351	1.10 (0.84-1.45)	0.280241	0.0167672	1.20 (1.03-1.39)	0.403285
16p13.3	123895	rs2562152	A/T	0.413263	1.10 (0.88-1.37)	0.572535	0.784193	1.02 (0.90-1.15)	0.316522
16p13.3	1004553	rs3751667	C/T	0.0474162	1.21 (1.00-1.47)	0.976885	0.0077688	1.15 (1.04-1.27)	0.905631
16q12.1	50128871	rs10852606	T/C	0.72522	1.03 (0.87-1.22)	0.0770687	0.525195	1.03 (0.94-1.13)	0.3333
17p13.1	7571751	rs78378222	T/G	0.0348709	1.96 (1.05-3.65)	0.277897	1.65123e-08	3.06 (2.07-4.51)	0.380562
20q13.33	62312298	rs2297440	T/C	2.08888e-07	1.70 (1.39-2.08)	0.867123	0.0389627	1.12 (1.01-1.24)	0.650838
22q13.1	38477929	rs2235573	G/A	0.168594	1.12 (0.95-1.30)	0.248081	0.111628	1.07 (0.98-1.17)	0.397517
	P<0.05
	P<1x10-3 (50 tests)

## Sheet: e) Meta - CDKN2A 
				CDKN2A deletion			CDKN2A wild-type
Locus	Position	rsid	Alleles	P-meta	OR (CI)	P-heterogeneity	P-meta	OR (CI)	P-heterogeneity
1p31.3	65229298	rs12752552	T/C	0.123766	1.17 (0.96-1.43)	0.817588	0.467177	1.05 (0.92-1.19)	0.145263
1q32.1	204508146	rs4252707	G/A	0.208206	1.11 (0.94-1.31)	0.511401	0.000745894	1.20 (1.08-1.34)	0.37083
1q44	243851946	rs12076373	G/C	0.876201	0.99 (0.82-1.18)	0.791394	0.355352	1.06 (0.94-1.20)	0.818963
2q33.3	209051585	rs7572263	A/G	0.715747	1.03 (0.88-1.20)	0.0147619	0.00200131	1.17 (1.06-1.29)	0.860134
3p14.1	66502980	rs11706832	A/C	0.532341	0.96 (0.84-1.09)	0.890171	0.00205781	1.14 (1.05-1.25)	0.226365
5p15.33	1279789	rs10069690	C/T	0.00402464	1.32 (1.09-1.60)	0.0372038	3.29242e-08	1.38 (1.23-1.55)	0.103503
7p11.2	54916279	rs75061358	T/G	0.235697	1.16 (0.91-1.48)	0.750762	0.0216082	1.20 (1.03-1.40)	0.0523016
7p11.2	55159348	rs11979158	A/G	0.0156682	1.28 (1.05-1.56)	0.959995	0.0179792	1.17 (1.03-1.33)	0.462806
8q24.21	130645691	rs55705857	A/G	5.43554e-05	1.95 (1.41-2.69)	0.126034	1.11662e-38	3.89 (3.17-4.77)	0.106263
9p21.3	22032151	rs634537	T/G	0.00727138	1.20 (1.05-1.37)	0.190336	0.000230035	1.18 (1.08-1.29)	0.0300853
10q24.33	105661314	rs11598018	C/A	0.0832223	1.12 (0.98-1.28)	0.487306	0.124946	1.07 (0.98-1.17)	0.721742
10q25.2	114469064	rs11196067	A/T	0.196699	1.10 (0.95-1.27)	0.55687	0.00600178	1.13 (1.04-1.24)	0.0658707
11q14.1	82397013	rs11233250	C/T	0.248021	1.13 (0.92-1.40)	0.575935	0.755363	0.98 (0.86-1.12)	0.930241
11q21	95747336	rs7107785	T/C	0.00334467	1.22 (1.07-1.39)	0.526311	0.107928	1.07 (0.98-1.17)	0.287581
11q23.2	114030798	rs648044	A/G	0.602559	1.04 (0.90-1.21)	0.913229	0.000273025	1.19 (1.09-1.31)	0.572563
11q23.3	118480114	rs12803321	G/C	0.0336613	1.17 (1.01-1.35)	0.387031	7.49147e-08	1.30 (1.18-1.43)	0.140872
12q21.2	76263550	rs1275600	T/A	0.0467788	1.15 (1.00-1.31)	0.347391	0.109916	1.08 (0.98-1.18)	0.0530429
14q12	33250080	rs10131032	G/A	0.00579785	1.47 (1.12-1.94)	0.483567	0.0281337	1.21 (1.02-1.43)	0.00781336
15q24.2	76538458	rs77633900	G/C	0.995921	1.00 (0.78-1.28)	0.751351	0.00483366	1.25 (1.07-1.45)	0.650725
16p13.3	123895	rs2562152	A/T	0.731603	0.97 (0.79-1.18)	0.0425616	0.330852	1.06 (0.94-1.21)	0.932465
16p13.3	1004553	rs3751667	C/T	0.111795	1.15 (0.97-1.36)	0.606497	0.00336782	1.17 (1.05-1.30)	0.754476
16q12.1	50128871	rs10852606	T/C	0.0792133	1.14 (0.98-1.32)	0.097681	0.85008	0.99 (0.90-1.09)	0.331031
17p13.1	7571751	rs78378222	T/G	0.00246308	2.50 (1.38-4.53)	0.184208	5.84429e-08	2.97 (2.00-4.39)	0.96329
20q13.33	62312298	rs2297440	T/C	0.00105946	1.33 (1.12-1.57)	0.969252	0.0031888	1.18 (1.06-1.32)	0.0754961
22q13.1	38477929	rs2235573	G/A	0.0711731	1.13 (0.99-1.30)	0.019853	0.178329	1.06 (0.97-1.16)	0.810256
	P<0.05
	P<1x10-3 (50 tests)

## Sheet: f) Meta-WHO 2016 classification
				Astrocytoma - IDH mutated (n=532)			Astrocytoma - IDH wild-type (n=379)			Oligodendroglioma - 1p/19q co-deleted (n=429)			GBM - IDH mutated (n=68)			GBM - IDH wild-type (n=552)
Locus	Position	rsid	Alleles	P-meta	OR (CI)	P-heterogeneity	P-meta	OR (CI)	P-heterogeneity	P-meta	OR (CI)	P-heterogeneity	P-meta	OR (CI)	P-heterogeneity	P-meta	OR (CI)	P-heterogeneity
1p31.3	65229298	rs12752552	T/C	0.840565	0.98 (0.81-1.19)	0.679658	0.355242	1.11 (0.89-1.4)	0.366104	0.426992	1.09 (0.88-1.35)	0.94404	0.171893	1.41 (0.86-2.32)	0.27249	0.396	1.09 (0.89-1.33)	0.883703
1q32.1	204508146	rs4252707	G/A	0.00280879	1.28 (1.09-1.5)	0.972049	0.00245501	1.33 (1.1-1.59)	0.473754	0.12231	1.15 (0.96-1.39)	0.0560786	0.713829	1.09 (0.68-1.76)	0.0698802	0.945999	0.99 (0.84-1.17)	0.319121
1q44	243851946	rs12076373	G/C	0.133251	1.16 (0.96-1.41)	0.452334	0.567874	0.94 (0.76-1.16)	0.797133	0.0128858	1.31 (1.06-1.63)	0.218596	0.0834173	1.58 (0.94-2.64)	0.677879	0.0847121	0.86 (0.72-1.02)	0.345962
2q33.3	209051585	rs7572263	A/G	0.00292317	1.27 (1.09-1.49)	0.29902	0.57667	0.95 (0.8-1.13)	0.214761	0.000873267	1.33 (1.13-1.58)	0.933816	0.131695	1.37 (0.91-2.08)	0.95562	0.969042	1 (0.86-1.16)	0.0553946
3p14.1	66502980	rs11706832	A/C	0.00132769	1.24 (1.09-1.42)	0.0894944	0.983509	1 (0.86-1.16)	0.235906	0.0711276	1.14 (0.99-1.32)	0.214049	0.143833	1.29 (0.92-1.83)	0.60695	0.38009	0.94 (0.83-1.07)	0.483011
5p15.33	1279789	rs10069690	C/T	0.0118837	1.27 (1.05-1.52)	0.191669	0.00432891	1.36 (1.1-1.68)	0.722772	0.0046925	1.32 (1.09-1.59)	0.0580468	0.467719	1.2 (0.74-1.95)	0.551922	1.362e-07	1.63 (1.36-1.96)	0.0953081
7p11.2	54916279	rs75061358	T/G	0.610205	1.06 (0.84-1.36)	0.0393088	0.00254255	1.5 (1.15-1.95)	0.233209	0.177292	1.19 (0.92-1.54)	0.295062	0.913819	1.04 (0.54-1.97)	0.586633	0.0108747	1.36 (1.07-1.72)	0.442354
7p11.2	55159348	rs11979158	A/G	0.451012	1.08 (0.89-1.31)	0.10974	0.0424764	1.27 (1.01-1.6)	0.549649	0.150598	1.17 (0.95-1.44)	0.697358	0.823206	0.94 (0.54-1.63)	0.179292	0.0121692	1.29 (1.06-1.58)	0.707277
8q24.21	130645691	rs55705857	A/G	2.52189e-21	4.12 (3.08-5.53)	0.280956	0.09917	1.42 (0.94-2.16)	0.540731	2.24221e-43	8.75 (6.43-11.9)	0.00042073	0.000196494	5.78 (2.3-14.56)	0.14888	0.956439	1.01 (0.68-1.49)	0.606069
9p21.3	22032151	rs634537	T/G	0.297998	1.07 (0.94-1.23)	0.0777723	1.51024e-05	1.41 (1.21-1.64)	0.366568	0.90307	1.01 (0.87-1.17)	0.347135	0.90594	0.98 (0.68-1.4)	0.228845	2.17701e-08	1.46 (1.28-1.66)	0.612428
10q24.33	105661314	rs11598018	C/A	0.0233719	1.17 (1.02-1.33)	0.933166	0.951462	1 (0.86-1.17)	0.0705147	0.137403	1.11 (0.97-1.29)	0.305113	0.99749	1 (0.71-1.41)	0.921591	0.678858	1.03 (0.9-1.17)	0.506902
10q25.2	114469064	rs11196067	A/T	0.238001	1.09 (0.94-1.26)	0.0025009	0.0599764	1.16 (0.99-1.37)	0.503319	0.062563	1.16 (0.99-1.35)	0.615346	0.239484	1.24 (0.87-1.78)	0.589592	0.380705	1.06 (0.93-1.22)	0.717041
11q14.1	82397013	rs11233250	C/T	0.76731	0.97 (0.79-1.19)	0.3315	0.600265	1.06 (0.84-1.34)	0.496297	0.154987	0.86 (0.69-1.06)	0.425361	0.977138	0.99 (0.56-1.75)	0.476547	0.285087	1.12 (0.91-1.38)	0.592185
11q21	95747336	rs7107785	T/C	0.0303284	1.16 (1.01-1.32)	0.451789	0.857547	1.01 (0.87-1.18)	0.0394863	0.000802626	1.28 (1.11-1.47)	0.243403	0.286527	1.21 (0.85-1.7)	0.374936	0.314146	0.94 (0.82-1.07)	0.0279692
11q23.2	114030798	rs648044	A/G	0.0233792	1.19 (1.02-1.38)	0.518192	0.377388	1.08 (0.91-1.28)	0.303683	0.000345843	1.33 (1.14-1.55)	0.633778	0.682041	1.09 (0.73-1.63)	0.0849151	0.527029	0.95 (0.82-1.11)	0.505179
11q23.3	118480114	rs12803321	G/C	3.85735e-09	1.57 (1.35-1.83)	0.475449	0.235152	1.11 (0.94-1.31)	0.00278009	2.65415e-06	1.47 (1.25-1.73)	0.0445002	0.0892215	1.41 (0.95-2.1)	0.28818	0.626684	1.04 (0.9-1.19)	0.494146
12q21.2	76263550	rs1275600	T/A	0.325261	1.07 (0.93-1.23)	0.00124535	0.163132	1.12 (0.95-1.32)	0.281379	0.00151687	1.27 (1.1-1.47)	0.690834	0.458221	1.15 (0.8-1.65)	0.203333	0.505836	1.05 (0.92-1.2)	0.0915445
14q12	33250080	rs10131032	G/A	0.000265348	1.69 (1.28-2.25)	0.345527	0.265621	1.19 (0.88-1.62)	0.148365	0.0623375	1.32 (0.99-1.78)	0.126558	0.885833	1.05 (0.55-2.02)	0.913681	0.187843	1.19 (0.92-1.55)	0.0758724
15q24.2	76538458	rs77633900	G/C	0.0107953	1.35 (1.07-1.69)	0.793631	0.824216	0.97 (0.72-1.3)	0.577678	0.0514274	1.28 (1-1.65)	0.550852	0.516452	1.23 (0.65-2.33)	0.28398	0.878159	1.02 (0.8-1.3)	0.65028
16p13.3	123895	rs2562152	A/T	0.3927	0.92 (0.75-1.12)	0.0494835	0.753733	0.97 (0.77-1.2)	0.82886	0.952841	1.01 (0.82-1.23)	0.422127	0.47523	1.23 (0.7-2.16)	0.0442584	0.0353969	1.25 (1.02-1.53)	0.485647
16p13.3	1004553	rs3751667	C/T	0.00674943	1.25 (1.06-1.48)	0.809239	0.881292	1.01 (0.84-1.23)	0.197374	0.0645317	1.18 (0.99-1.41)	0.187669	0.70268	0.92 (0.58-1.44)	0.591622	0.29203	1.09 (0.93-1.29)	0.98339
16q12.1	50128871	rs10852606	T/C	0.0670062	1.15 (0.99-1.32)	0.251199	0.522173	1.06 (0.89-1.25)	0.0886342	0.0026027	0.79 (0.68-0.92)	0.729016	0.805915	1.05 (0.72-1.52)	0.314579	0.103025	1.13 (0.98-1.31)	0.0959034
17p13.1	7571751	rs78378222	T/G	2.70993e-05	3.15 (1.84-5.4)	0.8385	8.87939e-05	3.59 (1.9-6.81)	0.196635	0.00283129	2.86 (1.43-5.69)	0.412123	0.450626	0.36 (0.02-5.22)	0.984056	0.0532855	1.85 (0.99-3.44)	0.275151
20q13.33	62312298	rs2297440	T/C	0.78935	1.02 (0.87-1.2)	0.894264	0.013145	1.29 (1.06-1.58)	0.401844	0.414898	1.08 (0.9-1.29)	0.0850905	0.240249	1.33 (0.83-2.14)	0.286621	3.15804e-07	1.58 (1.32-1.88)	0.955581
22q13.1	38477929	rs2235573	G/A	0.619031	0.97 (0.84-1.11)	0.573325	0.308808	1.08 (0.93-1.26)	0.693028	0.163282	1.11 (0.96-1.29)	0.658882	0.960055	1.01 (0.71-1.43)	0.526826	0.000825153	1.26 (1.1-1.44)	0.171379
	P<0.05
	P<4x10-4 (125 tests)

## Sheet: g) Individual studies
				Molecular groups
				TCGA																								FRENCH GWAS
				IDH-only (n=100)				TERT-IDH (n=4)				TERT-only (n=45)				Triple-negative (n=10)				Triple-positive (n=65)				All TCGA (522)				IDH-only (n=169)				TERT-IDH (n=46)				TERT-only (n=309)				Triple-negative (n=141)				Triple-positive (n=85)				All FRENCH GWAS (n=1,423)
Locus	Position	rsid	Alleles	P-value	OR (CI)	cases_maf	controls_maf	P-value	OR (CI)	cases_maf	controls_maf	P-value	OR (CI)	cases_maf	controls_maf	P-value	OR (CI)	cases_maf	controls_maf	P-value	OR (CI)	cases_maf	controls_maf	P-value	OR (CI)	cases_maf	controls_maf	P-value	OR (CI)	cases_maf	controls_maf	P-value	OR (CI)	cases_maf	controls_maf	P-value	OR (CI)	cases_maf	controls_maf	P-value	OR (CI)	cases_maf	controls_maf	P-value	OR (CI)	cases_maf	controls_maf	P-value	OR (CI)
1p31.3	65229298	rs12752552	T/C	0.355256	0.79 (0.48-1.29)	0.127551	0.120585	0.155045	0.00 (0.00-19,240,481,851,116,100,000,000,000,000.00)	0	0.120585	0.407541	0.74 (0.37-1.49)	0.155556	0.120585	0.395431	0.53 (0.13-2.18)	0.2	0.120585	0.732964	0.90 (0.49-1.66)	0.107692	0.120585	0.589132	0.93 (0.73-1.20)	0.118956	0.120585	0.917652	0.98 (0.70-1.37)	0.133929	0.131868	0.968073	0.99 (0.53-1.83)	0.133333	0.131868	0.485516	1.10 (0.84-1.44)	0.121359	0.131868	0.878225	1.03 (0.71-1.48)	0.128571	0.131868	0.798487	1.06 (0.66-1.70)	0.125	0.131868	0.710465	1.03 (0.88-1.21)
1q32.1	204508146	rs4252707	G/A	0.0305069	1.54 (1.05-2.26)	0.267677	0.192876	0.18199	3.14 (0.62-15.88)	0.375	0.192876	0.183682	1.48 (0.84-2.58)	0.266667	0.192876	0.457574	0.59 (0.14-2.52)	0.15	0.192876	0.0410947	0.56 (0.32-1.01)	0.130769	0.192876	0.536982	1.07 (0.87-1.31)	0.210425	0.192876	0.147559	1.22 (0.93-1.60)	0.224852	0.190194	0.704737	1.10 (0.67-1.83)	0.206522	0.190194	0.170864	1.16 (0.94-1.44)	0.21521	0.190194	0.544867	1.10 (0.81-1.48)	0.205674	0.190194	0.950819	0.99 (0.67-1.46)	0.188235	0.190194	0.0768038	1.13 (0.99-1.30)
1q44	243851946	rs12076373	G/C	0.311217	1.31 (0.77-2.22)	0.104167	0.147754	0.862278	0.81 (0.07-9.12)	0.125	0.147754	0.331989	1.46 (0.66-3.23)	0.0909091	0.147754	0.354775	0.54 (0.15-1.87)	0.222222	0.147754	0.224301	1.48 (0.76-2.87)	0.0887097	0.147754	0.744153	1.04 (0.82-1.32)	0.12004	0.147754	0.0735951	1.38 (0.96-1.98)	0.110778	0.14601	0.195332	1.56 (0.77-3.15)	0.1	0.14601	0.19332	0.85 (0.67-1.08)	0.167213	0.14601	0.25892	0.82 (0.59-1.15)	0.171429	0.14601	0.128475	1.46 (0.88-2.43)	0.105882	0.14601	0.411102	1.07 (0.91-1.25)
2q33.3	209051585	rs7572263	A/G	0.00217273	1.98 (1.24-3.14)	0.16	0.24452	0.687965	1.46 (0.24-8.84)	0.25	0.24452	0.190156	1.49 (0.80-2.77)	0.177778	0.24452	0.363133	0.60 (0.21-1.76)	0.35	0.24452	0.364775	1.24 (0.77-1.98)	0.223077	0.24452	0.0258598	1.26 (1.02-1.54)	0.199616	0.24452	0.0399853	1.33 (1.01-1.77)	0.201183	0.251681	0.785149	1.07 (0.66-1.74)	0.23913	0.251681	0.38272	1.10 (0.89-1.35)	0.234628	0.251681	0.798039	1.04 (0.78-1.38)	0.244681	0.251681	0.0576905	1.45 (0.98-2.15)	0.188235	0.251681	0.114964	1.11 (0.98-1.26)
3p14.1	66502980	rs11706832	A/C	0.0855989	1.34 (0.96-1.87)	0.565	0.472998	0.495701	1.68 (0.37-7.62)	0.625	0.472998	0.472873	0.84 (0.53-1.35)	0.422222	0.472998	0.0633859	0.36 (0.12-1.12)	0.35	0.472998	0.0185902	1.58 (1.07-2.31)	0.576923	0.472998	0.125855	1.13 (0.97-1.33)	0.524952	0.472998	0.000829443	1.47 (1.17-1.84)	0.576923	0.478151	0.225591	1.29 (0.85-1.95)	0.543478	0.478151	0.698793	0.97 (0.81-1.15)	0.469256	0.478151	0.837352	0.97 (0.76-1.25)	0.471631	0.478151	0.158539	1.25 (0.92-1.69)	0.535294	0.478151	0.0541806	1.11 (1.00-1.24)
5p15.33	1279789	rs10069690	C/T	0.290299	0.67 (0.31-1.45)	0.118421	0.194805	0.820364	1.38 (0.09-20.85)	0.25	0.194805	0.528146	1.32 (0.57-3.03)	0.2	0.194805	0.46512	0.49 (0.06-3.71)	0.2	0.194805	0.399392	0.72 (0.32-1.60)	0.148148	0.194805	0.318874	1.16 (0.87-1.55)	0.197872	0.194805	0.488289	1.14 (0.80-1.62)	0.237624	0.216387	0.0978198	0.56 (0.27-1.16)	0.136364	0.216387	0.0129083	1.41 (1.08-1.84)	0.276882	0.216387	0.271312	1.26 (0.84-1.91)	0.257353	0.216387	0.469961	1.18 (0.75-1.85)	0.245614	0.216387	0.0596292	1.18 (0.99-1.40)
7p11.2	54916279	rs75061358	T/G	0.399772	0.75 (0.38-1.49)	0.0797872	0.0753318	0.956806	0.93 (0.07-13.06)	0.125	0.0753318	0.0640612	2.11 (1.01-4.40)	0.154762	0.0753318	0.129278	0.00 (0.00-5,565,413,987,426,510,000,000,000,000,000,000,000,000.00)	0	0.0753318	0.110405	1.68 (0.91-3.09)	0.147541	0.0753318	0.665869	1.07 (0.79-1.45)	0.100204	0.0753318	0.19944	1.33 (0.87-2.02)	0.0875	0.0672383	0.0110236	2.37 (1.29-4.35)	0.147727	0.0672383	0.0215183	1.48 (1.07-2.04)	0.0967742	0.0672383	0.00535126	1.84 (1.23-2.77)	0.118321	0.0672383	0.649301	1.15 (0.63-2.12)	0.0769231	0.0672383	0.000110413	1.50 (1.22-1.86)
7p11.2	55159348	rs11979158	A/G	0.0916207	1.56 (0.91-2.67)	0.108247	0.153754	0.181949	0.00 (0.00-158,229,522,380,847,000,000,000,000,000,000,000,000.00)	0	0.153754	0.402724	1.38 (0.64-2.99)	0.121951	0.153754	0.465707	0.60 (0.16-2.24)	0.2	0.153754	0.331852	1.34 (0.73-2.43)	0.126984	0.153754	0.0469408	1.28 (1.00-1.65)	0.118236	0.153754	0.43035	0.88 (0.64-1.21)	0.162722	0.146639	0.652517	1.15 (0.61-2.17)	0.130435	0.146639	0.0943499	1.26 (0.96-1.65)	0.121359	0.146639	0.114183	1.36 (0.92-2.01)	0.113475	0.146639	0.674939	1.10 (0.69-1.76)	0.135294	0.146639	0.0176169	1.22 (1.03-1.43)
8q24.21	130645691	rs55705857	A/G	4.11e-05	3.94 (2.19-7.11)	0.115854	0.0403701	0.00304157	52.99 (3.56-788.69)	0.25	0.0403701	0.686081	1.29 (0.38-4.37)	0.0540541	0.0403701	0.206152	5.47 (0.60-50.19)	0.0555556	0.0403701	1.03e-05	5.29 (2.71-10.32)	0.14	0.0403701	9.07e-05	2.07 (1.46-2.94)	0.0688073	0.0403701	6e-07	4.37 (2.55-7.48)	0.0809859	0.0201342	0.00770883	4.04 (1.66-9.82)	0.0789474	0.0201342	0.773368	0.90 (0.45-1.82)	0.0182482	0.0201342	0.00867393	2.60 (1.35-5.01)	0.0512821	0.0201342	0.00189487	3.97 (1.84-8.58)	0.0714286	0.0201342	7.77e-09	2.66 (1.86-3.79)
9p21.3	22032151	rs634537	T/G	0.932315	1.01 (0.73-1.41)	0.43	0.434932	0.725228	1.32 (0.28-6.08)	0.5	0.434932	0.0486874	1.65 (1.00-2.71)	0.533333	0.434932	0.211577	1.91 (0.68-5.35)	0.6	0.434932	0.499782	0.87 (0.59-1.29)	0.384615	0.434932	0.218486	1.11 (0.94-1.31)	0.447115	0.434932	0.0667386	1.25 (0.99-1.57)	0.41018	0.358234	0.148392	1.37 (0.90-2.11)	0.433333	0.358234	1.69e-09	1.74 (1.45-2.09)	0.491883	0.358234	0.110585	1.23 (0.96-1.58)	0.407143	0.358234	0.289418	1.19 (0.86-1.65)	0.39881	0.358234	1.92e-08	1.38 (1.23-1.54)
10q24.33	105661314	rs11598018	C/A	0.0614588	1.37 (0.98-1.91)	0.575	0.480915	0.191244	2.90 (0.53-15.88)	0.25	0.480915	0.116204	0.68 (0.42-1.10)	0.455556	0.480915	0.0919542	0.38 (0.12-1.24)	0.3	0.480915	0.758778	1.06 (0.72-1.56)	0.523077	0.480915	0.937411	1.01 (0.85-1.19)	0.501919	0.480915	0.229513	1.15 (0.91-1.45)	0.514793	0.480219	0.431799	1.18 (0.78-1.80)	0.521739	0.480219	0.815708	1.02 (0.85-1.22)	0.485437	0.480219	0.951439	1.01 (0.79-1.29)	0.482143	0.480219	0.0919468	1.31 (0.96-1.79)	0.547059	0.480219	0.119534	1.09 (0.98-1.22)
10q25.2	114469064	rs11196067	A/T	0.0659115	0.68 (0.46-1.02)	0.469697	0.399679	0.990542	1,541,072,933,763.17 (0.00-874,964,453,596,907,000,000,000,000,000,000,000,000,000,000,000,000,000,000,000,000,000,000,000,000,000,000,000,000,000,000,000,000,000,000,000,000,000,000,000,000,000,000,000,000,000,000,000,000,000,000,000,000,000,000,000,000,000,000,000,000.00)	0.5	0.399679	0.332221	0.74 (0.41-1.35)	0.453125	0.399679	0.330621	2.02 (0.47-8.75)	0.214286	0.399679	0.252959	1.38 (0.79-2.40)	0.324324	0.399679	0.387093	0.91 (0.73-1.13)	0.406051	0.399679	0.00174676	1.46 (1.15-1.86)	0.355422	0.445246	0.20102	1.33 (0.86-2.05)	0.377778	0.445246	0.367222	1.09 (0.91-1.30)	0.424837	0.445246	0.113365	1.23 (0.95-1.58)	0.395683	0.445246	0.552716	1.10 (0.80-1.52)	0.421687	0.445246	2.55e-05	1.27 (1.13-1.42)
11q14.1	82397013	rs11233250	C/T	0.486173	1.23 (0.68-2.23)	0.0842105	0.10995	0.223804	0.00 (0.00-120,507,800,968,222,000,000,000,000,000.00)	0	0.10995	0.982132	1.01 (0.44-2.30)	0.0777778	0.10995	0.451886	0.54 (0.12-2.43)	0.1	0.10995	0.570694	0.84 (0.47-1.51)	0.119048	0.10995	0.341497	1.14 (0.87-1.50)	0.0946215	0.10995	0.494245	1.13 (0.79-1.62)	0.106509	0.119428	0.996901	1.00 (0.53-1.87)	0.119565	0.119428	0.98335	1.00 (0.76-1.30)	0.119741	0.119428	0.255309	1.26 (0.84-1.90)	0.0964286	0.119428	0.876693	0.96 (0.61-1.53)	0.123529	0.119428	0.492055	1.06 (0.90-1.25)
11q21	95747336	rs7107785	T/C	0.806072	1.04 (0.76-1.43)	0.49	0.481118	0.962908	1.04 (0.22-4.86)	0.5	0.481118	0.21292	1.35 (0.84-2.18)	0.522222	0.481118	0.00576691	4.70 (1.42-15.58)	0.7	0.481118	0.00022206	2.07 (1.39-3.07)	0.6	0.481118	0.00625337	1.25 (1.07-1.48)	0.517274	0.481118	0.0586702	1.25 (0.99-1.57)	0.535714	0.480932	0.237846	1.29 (0.85-1.96)	0.543478	0.480932	0.0276294	0.82 (0.68-0.98)	0.431596	0.480932	0.0479434	1.29 (1.00-1.66)	0.543165	0.480932	0.0477826	1.38 (1.00-1.89)	0.560241	0.480932	0.0572688	1.11 (1.00-1.24)
11q23.2	114030798	rs648044	A/G	0.084733	1.43 (0.95-2.15)	0.291667	0.381613	0.311436	0.46 (0.11-2.03)	0.5	0.381613	0.691296	0.89 (0.50-1.58)	0.3125	0.381613	0.78158	1.16 (0.41-3.30)	0.388889	0.381613	0.669572	1.11 (0.68-1.81)	0.402439	0.381613	0.800765	1.03 (0.84-1.25)	0.350685	0.381613	0.0735836	1.28 (0.98-1.68)	0.3875	0.326855	0.579609	0.87 (0.52-1.45)	0.294118	0.326855	0.864935	1.02 (0.82-1.26)	0.331169	0.326855	0.0842321	1.29 (0.97-1.72)	0.389423	0.326855	0.364711	1.19 (0.82-1.71)	0.367188	0.326855	0.00992961	1.19 (1.04-1.35)
11q23.3	118480114	rs12803321	G/C	0.0254601	1.55 (1.04-2.29)	0.261364	0.343113	0.0177341	0.00 (0.00-552,637,221,987,709,000,000,000,000.00)	0	0.343113	0.642736	0.88 (0.53-1.48)	0.357143	0.343113	0.210623	2.13 (0.61-7.42)	0.2	0.343113	0.00912092	1.83 (1.14-2.95)	0.228814	0.343113	0.000336538	1.41 (1.17-1.71)	0.270127	0.343113	0.000350621	1.60 (1.23-2.10)	0.243827	0.342175	0.00595711	2.03 (1.19-3.47)	0.202381	0.342175	0.230969	1.12 (0.93-1.36)	0.316054	0.342175	0.128985	1.23 (0.94-1.63)	0.295455	0.342175	0.145367	1.29 (0.91-1.82)	0.286585	0.342175	1.48e-05	1.30 (1.15-1.47)
12q21.2	76263550	rs1275600	T/A	0.0137548	1.56 (1.09-2.23)	0.35	0.390453	0.39693	1.92 (0.42-8.83)	0.625	0.390453	0.687951	1.11 (0.67-1.83)	0.375	0.390453	0.0884085	2.71 (0.79-9.26)	0.25	0.390453	0.137541	1.36 (0.90-2.06)	0.338462	0.390453	0.0077844	1.26 (1.06-1.50)	0.358654	0.390453	0.121818	1.21 (0.95-1.54)	0.369822	0.412914	0.119629	1.43 (0.91-2.25)	0.333333	0.412914	0.958101	1.00 (0.84-1.21)	0.411765	0.412914	0.294378	1.15 (0.88-1.50)	0.381295	0.412914	0.259845	1.21 (0.87-1.69)	0.370588	0.412914	0.138873	1.09 (0.97-1.22)
14q12	33250080	rs10131032	G/A	0.0157617	2.73 (1.08-6.93)	0.0309278	0.0729329	0.208698	0.00 (0.00-2,464,479,557,183,100,000,000,000,000,000,000,000.00)	0	0.0729329	0.829476	1.11 (0.41-3.01)	0.0581395	0.0729329	0.336702	0.45 (0.10-2.10)	0.166667	0.0729329	0.135885	1.99 (0.74-5.33)	0.0403226	0.0729329	0.000299256	2.03 (1.34-3.05)	0.0421687	0.0729329	0.00240502	2.17 (1.25-3.78)	0.0414201	0.0857143	0.966747	0.98 (0.47-2.06)	0.0869565	0.0857143	0.00896509	1.61 (1.11-2.34)	0.0550162	0.0857143	0.512915	1.17 (0.73-1.86)	0.0744681	0.0857143	0.00347745	3.09 (1.25-7.61)	0.0294118	0.0857143	0.000486407	1.46 (1.18-1.80)
15q24.2	76538458	rs77633900	G/C	0.0471083	1.68 (1.03-2.73)	0.14	0.086513	0.913108	1.12 (0.14-8.97)	0.125	0.086513	0.117542	0.45 (0.16-1.33)	0.0666667	0.086513	0.997057	1.00 (0.17-5.71)	0.1	0.086513	0.894949	0.96 (0.48-1.89)	0.0923077	0.086513	0.257604	1.17 (0.89-1.54)	0.096929	0.086513	0.370552	1.22 (0.80-1.87)	0.0813253	0.0677392	0.140264	1.72 (0.87-3.39)	0.111111	0.0677392	0.832901	0.96 (0.67-1.38)	0.0653595	0.0677392	0.382624	1.23 (0.78-1.94)	0.0821429	0.0677392	0.0766908	1.63 (0.97-2.74)	0.105882	0.0677392	0.00462734	1.34 (1.09-1.65)
16p13.3	123895	rs2562152	A/T	0.0430436	1.99 (0.97-4.08)	0.0755814	0.117268	0.164933	5,579.98 (0.00-287,749,022,978,868,000,000,000,000,000,000,000,000.00)	0	0.117268	0.487273	0.75 (0.35-1.64)	0.125	0.117268	0.954918	0.95 (0.17-5.31)	0.1	0.117268	0.375983	0.75 (0.40-1.40)	0.127273	0.117268	0.267493	1.18 (0.88-1.57)	0.101087	0.117268	0.967466	0.99 (0.71-1.39)	0.140127	0.139263	0.0762463	1.90 (0.87-4.14)	0.0777778	0.139263	0.344702	1.14 (0.87-1.50)	0.124126	0.139263	0.523197	1.13 (0.77-1.66)	0.125	0.139263	0.655346	1.11 (0.69-1.80)	0.126582	0.139263	0.574778	1.05 (0.89-1.23)
16p13.3	1004553	rs3751667	C/T	0.644184	1.12 (0.69-1.84)	0.192308	0.162748	0.342465	2.41 (0.42-13.87)	0.333333	0.162748	0.0147701	2.24 (1.20-4.19)	0.316667	0.162748	0.745163	0.81 (0.22-3.00)	0.166667	0.162748	0.635741	0.86 (0.45-1.63)	0.152174	0.162748	0.271017	1.16 (0.89-1.50)	0.175824	0.162748	0.168993	1.21 (0.93-1.57)	0.239645	0.205882	0.98843	1.00 (0.61-1.66)	0.206522	0.205882	0.35753	1.10 (0.90-1.36)	0.223301	0.205882	0.123404	0.78 (0.57-1.08)	0.166667	0.205882	0.0265856	1.48 (1.06-2.08)	0.282353	0.205882	0.0189126	1.17 (1.03-1.33)
16q12.1	50128871	rs10852606	T/C	0.643451	1.09 (0.75-1.58)	0.255	0.27302	0.910615	0.90 (0.15-5.52)	0.25	0.27302	0.393987	1.28 (0.72-2.26)	0.222222	0.27302	0.459328	1.59 (0.45-5.66)	0.2	0.27302	0.101357	0.71 (0.47-1.06)	0.323077	0.27302	0.482243	0.94 (0.78-1.12)	0.263969	0.27302	0.349976	1.13 (0.87-1.46)	0.272189	0.296862	0.228259	1.34 (0.82-2.17)	0.23913	0.296862	0.0196966	1.27 (1.04-1.55)	0.24918	0.296862	0.550367	0.92 (0.71-1.20)	0.314286	0.296862	0.17572	0.80 (0.57-1.10)	0.347059	0.296862	0.422636	1.05 (0.93-1.18)
17p13.1	7571751	rs78378222	T/G	0.0829501	2.99 (0.99-9.01)	0.0204082	0.0103886	0.685804	0.00 (0.00-56,037,922,677,483,600,000,000,000,000,000,000,000.00)	0	0.0103886	4.58e-05	12.74 (4.66-34.80)	0.0813953	0.0103886	0.646005	0.00 (0.00-5,826,851,571,342,980,000,000,000,000,000,000,000,000,000,000.00)	0	0.0103886	0.140028	2.88 (0.83-9.99)	0.0234375	0.0103886	0.0167756	2.19 (1.19-4.03)	0.020428	0.0103886	0.236258	2.07 (0.67-6.36)	0.0120482	0.00589722	0.0034292	7.98 (2.52-25.28)	0.0434783	0.00589722	0.0446103	2.39 (1.06-5.41)	0.015	0.00589722	0.149191	2.46 (0.80-7.59)	0.0142857	0.00589722	0.376168	2.09 (0.47-9.38)	0.0121951	0.00589722	0.000250163	2.77 (1.53-5.01)
20q13.33	62312298	rs2297440	T/C	0.742025	1.07 (0.72-1.60)	0.205556	0.242231	0.949073	1.07 (0.15-7.52)	0.333333	0.242231	0.127518	1.63 (0.85-3.15)	0.178571	0.242231	0.829906	0.87 (0.24-3.09)	0.25	0.242231	0.00313568	2.21 (1.25-3.91)	0.129032	0.242231	0.000666798	1.44 (1.16-1.78)	0.177618	0.242231	0.955415	0.99 (0.74-1.33)	0.193939	0.192637	0.322928	1.32 (0.75-2.35)	0.152174	0.192637	0.00286282	1.44 (1.12-1.85)	0.141234	0.192637	0.119174	1.30 (0.93-1.83)	0.154676	0.192637	0.815702	0.95 (0.65-1.41)	0.2	0.192637	0.0106982	1.21 (1.04-1.39)
22q13.1	38477929	rs2235573	G/A	0.0900751	0.72 (0.49-1.05)	0.579268	0.482001	0.165351	0.32 (0.06-1.78)	0.333333	0.482001	0.0522041	1.82 (0.98-3.38)	0.411765	0.482001	0.743272	0.84 (0.31-2.33)	0.555556	0.482001	0.736138	1.08 (0.69-1.70)	0.46875	0.482001	0.828557	1.02 (0.84-1.24)	0.471883	0.482001	0.437506	0.92 (0.73-1.14)	0.485207	0.462185	0.766557	0.94 (0.62-1.41)	0.478261	0.462185	0.79681	1.02 (0.86-1.22)	0.456311	0.462185	0.110385	1.22 (0.95-1.56)	0.411348	0.462185	0.121399	1.28 (0.94-1.74)	0.4	0.462185	0.33818	1.05 (0.95-1.17)
[truncated: 182 more columns]
