# Supplementary material for: Diffuse gliomas classified by 1p/19q co-deletion, TERT promoter and IDH mutation status are associated with specific genetic risk loci
Source: Acta Neuropathol. 2018 Feb 19;135(5):743–55. doi: 10.1007/s00401-018-1825-z (PMC5904227; doi:10.1007/s00401-018-1825-z)
Supplement: Supplementary file 3 — Supplementary material 3 (XLSX 16 kb) [file 401_2018_1825_MOESM3_ESM.xlsx]

## Sheet: a) eQTL
				GTEx					Blood eQTL browser
Locus	Chr	Position	Rsid	Ensembl	Symbol	P	Effect size	Tissue	Gene	P	FDR	Z-score (minor allele)	Note
1p31.3	1	65229299	rs12752552	ENSG00000162434.7	JAK1	6.5e-07	-0.69	Brain - cerebellum	NA
1q32.1	1	204508147	rs4252707	NA					NA
1q44	1	243851947	rs12076373	NA					NA
2q33.3	2	209051586	rs7572263	NA					NA
3p14.1	3	66502981	rs11706832	NA					SLC25A26	4.25429e-15	0	7.85	cis
									LRIG1	4.89468e-05	0.02	4.06	cis
5p15.33	5	1279790	rs10069690	NA					NA
7p11.2	7	54916280	rs75061358	NA					NA
7p11.2	7	55159349	rs11979158	NA					FBXO24	1.01103e-05	0.4	4.41	trans
									EGFR	0.00145858	0.31	3.18	cis
8q24.21	8	130645692	rs55705857	NA					NA
9p21.3	9	22032152	rs634537	NA					NA
10q24.33	10	105661315	rs11598018	ENSG00000260461.1	RP11-541N10.3	5.6e-05	0.45	Brain - cerebellum	NA
10q25.2	10	114469065	rs11196067	NA					NA
11q14.1	11	82397014	rs11233250	NA					NA
11q21	11	95747337	rs7107785	ENSG00000245552.2	RP11-712B9.2	2.1e-05	0.54	Brain - Cortex	NA
11q23.2	11	114030799	rs648044	NA					NA
11q23.3	11	118480115	rs12803321	ENSG00000019144.12	PHLDB1	3.1e-06	-0.45	Brain - cerebellum	NA
12q21.2	12	76263551	rs1275600	NA					NA
14q12	14	33250081	rs10131032	NA					NA
15q24.2	15	76538459	rs77633900	NA					NA
16p13.3	16	123896	rs2562152	NA					NA
16p13.3	16	1004554	rs3751667	ENSG00000260807.2	RP11-161M6.2	8e-06	-0.6	Brain - Cortex	SOX8	8.59867e-12	0	-6.83	cis
16q12.1	16	50128872	rs10852606	ENSG00000155393.8	HEATR3	2.6e-23	1.2	Brain - cerebellar hemisphere	NA
17p13.1	17	7571752	rs78378222	NA					NA
20q13.33	20	62312299	rs2297440	ENSG00000197457.5	STMN3	2.6e-09	-0.54	Brain - cerebellar hemisphere	LIME1	1.37298e-67	0	17.37
									ZGPAT	1.62027e-06	0	-4.8
									EEF1A2	0.000135084	0.05	-3.82
									RTEL1	0.000279061	0.1	-3.63
									RP4-697K14.11	0.00225963	0.4	-3.05
									ZBTB46	0.00298771	0.46	-2.97
22q13.1	22	38477930	rs2235573	ENSG00000272720.1	CTA-228A9.3	2.1e-06	0.45	Brain - cerebellum	TMEM184B	0.000707129	0.19	3.39

## Sheet: b) Hi-C
Locus	SNP	location	Viewing window	NPC passing bonferroni
1p31.3	rs12752552	chr1:65229298	chr1:63800000-66300000	RAVER2/JAK1
				UBE2U
				Unknown (near CACHD1)
1q32.1	rs4252707	chr1:204508146	chr1:203700000-206000000	NFASC
1q44	rs12076373	chr1:243851946	chr1:243250000-245100000	AKT3
				ZBTB18
				SDCCAG8
				Unknown (intergenic)
2q33.3	rs7572263	chr2:209051585	chr2:208351585-210351585	IDH1/IDH1-AS1
3p14.1	rs11706832	chr3:66502980		LRIG1
				Unknown (intergenic)
5p15.33	rs10069690	chr5:1279789	chr5:279789-2279789	NOTHING
7p11.2	rs75061358	chr7:54916279	chr7:54700000-55850000	NOTHING
7p11.2	rs11979158	chr7:55159348	chr7:54700000-55850000	EGFR
				EGFR-AS1
				Unknown (intergenic)
8q24.21	rs55705857	chr8:130645691	chr8:127145691-131145691	PCAT1
				PCAT2
				CASC8
				MYC/CASC11
				intergenic (PVT1?)
9p21.3	rs634537	chr9:22032151	chr9:21032151-22300000	CDK2NA/CDKN2B-AS1
10q24.33	rs11598018	chr10:105661314	rs11598018	GSTO1
				GSTO2
				SH3PXD2A
10q25.2	rs11196067	chr10:114469064	chr10:114069064-115480000	TCF7L2
				VTI1A
				HABP2
				Unknown (intergenic)
11q14.1	rs11233250	chr11:82397013	chr11:81000000-83700000	NOTHING
11q21	rs7107785	chr11:95747336	chr11:95400000-96347336	NOTHING
11q23.2	rs648044	chr11:114030798	chr11:113430798-114430798	NNMT
				ZBTB16
11q23.3	rs12803321	chr11:118480114	chr11:117980114-118980114	NOTHING
12q21.2	rs1275600	chr12:76263550	chr12:75663550-77063550	Near KRR1/GLIPR1
				Unknown (intergenic)
14q12	rs10131032	chr14:33250080	chr14:32800000-35100000	NPAS3
15q24.2	rs77633900	chr15:76538458	chr15:75738458-77738458	SCAPER
16p13.3	rs2562152	chr16:123895	chr16:0-514157	NOTHING
16p13.3	rs3751667	chr16:1004553	chr16:504553-1504553	NOTHING
16q12.1	rs10852606	chr16:50128871	chr16:49128871-51128871	NOTHING
17p13.1	rs78378222	chr17:7571751	chr17:7071751-8071751	NOTHING
20q13.33	rs2297440	chr20:62312298	chr20:62062298-62562298	NOTHING
22q13.1	rs2235573	chr22:38477929	chr22:37477929-39477929	NOTHING
