# Supplementary material for: Diffuse gliomas classified by 1p/19q co-deletion, TERT promoter and IDH mutation status are associated with specific genetic risk loci
Source: Acta Neuropathol. 2018 Feb 19;135(5):743–55. doi: 10.1007/s00401-018-1825-z (PMC5904227; doi:10.1007/s00401-018-1825-z)
Supplement: Supplementary file 4 — Supplementary material 4 (XLSX 85 kb) [file 401_2018_1825_MOESM4_ESM.xlsx]

## Sheet: a) Molecular subgroup
TERT-only (43) versus REST (179) - TERT-only UP
NAME	SIZE	ES	NES	NOM p-val	FDR q-val	FWER p-val	RANK AT MAX	LEADING EDGE
KEGG_GLYCOSAMINOGLYCAN_DEGRADATION	21	0.689604	1.84751	0.00652174	1	0.537	3465	tags=62%, list=17%, signal=74%
REACTOME_HS_GAG_DEGRADATION	20	0.645994	1.78502	0.00217391	1	0.726	2990	tags=45%, list=15%, signal=53%
REACTOME_HYALURONAN_METABOLISM	14	0.662733	1.71769	0.00867679	1	0.85	2929	tags=57%, list=14%, signal=67%
PID_AURORA_A_PATHWAY	31	0.554612	1.71029	0.0207039	1	0.871	2171	tags=42%, list=11%, signal=47%
KEGG_N_GLYCAN_BIOSYNTHESIS	46	0.552768	1.68435	0.0274262	1	0.912	3272	tags=46%, list=16%, signal=54%
REACTOME_CELL_EXTRACELLULAR_MATRIX_INTERACTIONS	14	0.675724	1.68098	0.0271493	1	0.917	4817	tags=64%, list=23%, signal=84%
REACTOME_BIOSYNTHESIS_OF_THE_N_GLYCAN_PRECURSOR_DOLICHOL_LIPID_LINKED_OLIGOSACCHARIDE_LLO_AND_TRANSFER_TO_A_NASCENT_PROTEIN	28	0.626575	1.668	0.0230126	1	0.929	5737	tags=71%, list=28%, signal=99%
REACTOME_BASIGIN_INTERACTIONS	24	0.559361	1.66059	0.0138249	1	0.939	2902	tags=42%, list=14%, signal=48%
KEGG_MISMATCH_REPAIR	23	0.698427	1.65759	0.035124	1	0.942	4287	tags=70%, list=21%, signal=88%
REACTOME_ADVANCED_GLYCOSYLATION_ENDPRODUCT_RECEPTOR_SIGNALING	13	0.605184	1.64742	0.020595	1	0.949	4169	tags=62%, list=20%, signal=77%
REACTOME_ZINC_TRANSPORTERS	15	0.561853	1.62666	0.0193133	1	0.967	2545	tags=47%, list=12%, signal=53%
PID_PRL_SIGNALING_EVENTS_PATHWAY	23	0.536763	1.62421	0.0189873	1	0.967	3383	tags=43%, list=17%, signal=52%
REACTOME_TRANSCRIPTION_COUPLED_NER_TC_NER	44	0.568214	1.62288	0.0409836	1	0.967	4287	tags=59%, list=21%, signal=75%
PID_INTEGRIN_A9B1_PATHWAY	25	0.574047	1.61936	0.0380313	1	0.971	4306	tags=56%, list=21%, signal=71%
REACTOME_POST_TRANSLATIONAL_PROTEIN_MODIFICATION	180	0.427706	1.60717	0.0269663	1	0.978	6823	tags=55%, list=33%, signal=82%
REACTOME_GLOBAL_GENOMIC_NER_GG_NER	33	0.553892	1.56943	0.0486815	1	0.99	4712	tags=64%, list=23%, signal=82%
REACTOME_REPAIR_SYNTHESIS_FOR_GAP_FILLING_BY_DNA_POL_IN_TC_NER	14	0.770635	1.5654	0.0403226	1	0.991	4712	tags=100%, list=23%, signal=130%
REACTOME_METABOLISM_OF_CARBOHYDRATES	234	0.364375	1.55638	0.0049505	1	0.992	5538	tags=41%, list=27%, signal=55%
REACTOME_POST_TRANSLATIONAL_MODIFICATION_SYNTHESIS_OF_GPI_ANCHORED_PROTEINS	26	0.568582	1.55287	0.0421053	1	0.992	6697	tags=77%, list=33%, signal=114%
REACTOME_GLUCOSE_TRANSPORT	38	0.512421	1.55211	0.0371287	1	0.993	4462	tags=53%, list=22%, signal=67%
BIOCARTA_MTA3_PATHWAY	19	0.544306	1.54326	0.05	1	0.995	2378	tags=37%, list=12%, signal=42%
REACTOME_PROSTACYCLIN_SIGNALLING_THROUGH_PROSTACYCLIN_RECEPTOR	19	0.534744	1.54226	0.02657	1	0.995	3460	tags=42%, list=17%, signal=51%
REACTOME_HYALURONAN_UPTAKE_AND_DEGRADATION	10	0.674729	1.53441	0.0364807	1	0.995	2929	tags=60%, list=14%, signal=70%
PID_SYNDECAN_2_PATHWAY	33	0.453037	1.51097	0.0325581	1	0.996	6211	tags=61%, list=30%, signal=87%
REACTOME_HEPARAN_SULFATE_HEPARIN_HS_GAG_METABOLISM	51	0.411955	1.46705	0.0478469	1	0.998	2990	tags=29%, list=15%, signal=34%
NABA_ECM_GLYCOPROTEINS	189	0.37083	1.44217	0.048433	0.841555	0.998	8033	tags=57%, list=39%, signal=93%
TERT-only (43) versus REST (179) - REST UP
NAME	SIZE	ES	NES	NOM p-val	FDR q-val	FWER p-val	RANK AT MAX	LEADING EDGE
REACTOME_REGULATION_OF_INSULIN_SECRETION_BY_ACETYLCHOLINE	10	-0.712677	-1.76058	0.00369686	1	0.719	917	tags=40%, list=4%, signal=42%
KEGG_TERPENOID_BACKBONE_BIOSYNTHESIS	15	-0.662496	-1.58462	0.0394737	1	0.984	3868	tags=67%, list=19%, signal=82%
REACTOME_ACTIVATION_OF_THE_AP1_FAMILY_OF_TRANSCRIPTION_FACTORS	10	-0.706126	-1.54829	0.0438095	1	0.997	2422	tags=50%, list=12%, signal=57%
REACTOME_PI3K_EVENTS_IN_ERBB4_SIGNALING	36	-0.457859	-1.53932	0.0348432	1	0.997	1729	tags=33%, list=8%, signal=36%
REACTOME_SYNTHESIS_OF_PIPS_AT_THE_LATE_ENDOSOME_MEMBRANE	10	-0.679161	-1.52083	0.0496183	1	0.998	5793	tags=80%, list=28%, signal=111%
REACTOME_PIP3_ACTIVATES_AKT_SIGNALING	27	-0.481286	-1.51866	0.0387454	1	0.998	1729	tags=37%, list=8%, signal=40%
IDH-only (100) versus REST (122) - IDH-only UP
NAME	SIZE	ES	NES	NOM p-val	FDR q-val	FWER p-val	RANK AT MAX	LEADING EDGE
REACTOME_TRAFFICKING_OF_AMPA_RECEPTORS	27	0.76373	1.87017	0	0.865439	0.412	2941	tags=74%, list=14%, signal=86%
REACTOME_UNBLOCKING_OF_NMDA_RECEPTOR_GLUTAMATE_BINDING_AND_ACTIVATION	15	0.815086	1.8568	0	0.513814	0.449	2282	tags=73%, list=11%, signal=82%
KEGG_LONG_TERM_DEPRESSION	68	0.517125	1.84029	0	0.429699	0.515	2695	tags=44%, list=13%, signal=51%
REACTOME_INTERACTION_BETWEEN_L1_AND_ANKYRINS	21	0.78616	1.83859	0.00199601	0.329473	0.523	1284	tags=67%, list=6%, signal=71%
REACTOME_TRANSMISSION_ACROSS_CHEMICAL_SYNAPSES	184	0.584859	1.81886	0.0133843	0.331059	0.575	2941	tags=55%, list=14%, signal=64%
REACTOME_NEURONAL_SYSTEM	276	0.548515	1.81115	0.024952	0.304792	0.603	2941	tags=49%, list=14%, signal=57%
REACTOME_TRAFFICKING_OF_GLUR2_CONTAINING_AMPA_RECEPTORS	15	0.800001	1.80191	0.0019685	0.286713	0.629	2547	tags=80%, list=12%, signal=91%
REACTOME_ACTIVATION_OF_NMDA_RECEPTOR_UPON_GLUTAMATE_BINDING_AND_POSTSYNAPTIC_EVENTS	37	0.67184	1.79917	0.0095057	0.258446	0.639	2525	tags=59%, list=12%, signal=68%
REACTOME_NEUROTRANSMITTER_RECEPTOR_BINDING_AND_DOWNSTREAM_TRANSMISSION_IN_THE_POSTSYNAPTIC_CELL	135	0.555516	1.79254	0.0213178	0.24782	0.658	2548	tags=50%, list=12%, signal=56%
REACTOME_VOLTAGE_GATED_POTASSIUM_CHANNELS	43	0.669419	1.7749	0.0218688	0.268097	0.704	1706	tags=49%, list=8%, signal=53%
REACTOME_LIGAND_GATED_ION_CHANNEL_TRANSPORT	21	0.765933	1.73336	0.0019305	0.381011	0.821	3297	tags=76%, list=16%, signal=91%
REACTOME_RAS_ACTIVATION_UOPN_CA2_INFUX_THROUGH_NMDA_RECEPTOR	17	0.764603	1.68618	0.0205993	0.548218	0.9	2282	tags=65%, list=11%, signal=73%
REACTOME_CREB_PHOSPHORYLATION_THROUGH_THE_ACTIVATION_OF_CAMKII	15	0.753724	1.68119	0.0151803	0.53056	0.905	2282	tags=60%, list=11%, signal=67%
REACTOME_IONOTROPIC_ACTIVITY_OF_KAINATE_RECEPTORS	11	0.710371	1.67616	0.0119522	0.514782	0.912	3573	tags=73%, list=17%, signal=88%
REACTOME_PLC_BETA_MEDIATED_EVENTS	42	0.572174	1.66621	0.0194932	0.521018	0.922	2168	tags=45%, list=11%, signal=50%
REACTOME_NEUROTRANSMITTER_RELEASE_CYCLE	34	0.692385	1.66303	0.0311284	0.502875	0.924	1833	tags=62%, list=9%, signal=68%
BIOCARTA_NDKDYNAMIN_PATHWAY	18	0.726106	1.65649	0.0240964	0.499754	0.928	2547	tags=56%, list=12%, signal=63%
REACTOME_NOREPINEPHRINE_NEUROTRANSMITTER_RELEASE_CYCLE	10	0.885465	1.65216	0.0077821	0.490123	0.936	801	tags=70%, list=4%, signal=73%
REACTOME_POST_NMDA_RECEPTOR_ACTIVATION_EVENTS	33	0.63622	1.65097	0.030888	0.469347	0.939	2525	tags=55%, list=12%, signal=62%
BIOCARTA_PARKIN_PATHWAY	12	0.611342	1.62562	0.0383838	0.549472	0.965	1512	tags=33%, list=7%, signal=36%
BIOCARTA_CACAM_PATHWAY	13	0.81139	1.62319	0.0117647	0.533769	0.965	1957	tags=69%, list=10%, signal=76%
BIOCARTA_GABA_PATHWAY	10	0.801484	1.61933	0.0121704	0.52441	0.968	2921	tags=80%, list=14%, signal=93%
REACTOME_ION_CHANNEL_TRANSPORT	54	0.559338	1.61891	0.0292398	0.502965	0.968	2921	tags=50%, list=14%, signal=58%
BIOCARTA_NOS1_PATHWAY	21	0.736045	1.61805	0.0329457	0.485821	0.968	1469	tags=57%, list=7%, signal=61%
BIOCARTA_CARM1_PATHWAY	13	0.645544	1.61366	0.0362173	0.481901	0.968	3465	tags=46%, list=17%, signal=56%
REACTOME_GABA_SYNTHESIS_RELEASE_REUPTAKE_AND_DEGRADATION	17	0.806571	1.60955	0.0135135	0.46158	0.971	1378	tags=76%, list=7%, signal=82%
REACTOME_CLASS_C_3_METABOTROPIC_GLUTAMATE_PHEROMONE_RECEPTORS	14	0.642875	1.60917	0.0175781	0.446535	0.971	1946	tags=57%, list=9%, signal=63%
REACTOME_GABA_RECEPTOR_ACTIVATION	52	0.503567	1.60295	0.0488281	0.452403	0.977	2548	tags=46%, list=12%, signal=53%
REACTOME_GLUTAMATE_NEUROTRANSMITTER_RELEASE_CYCLE	15	0.828532	1.60283	0.0138889	0.437745	0.977	1764	tags=80%, list=9%, signal=87%
REACTOME_CREB_PHOSPHORYLATION_THROUGH_THE_ACTIVATION_OF_RAS	27	0.610576	1.58758	0.0449219	0.47622	0.987	2525	tags=52%, list=12%, signal=59%
REACTOME_GABA_A_RECEPTOR_ACTIVATION	12	0.857973	1.54371	0.00590551	0.558561	0.996	2921	tags=100%, list=14%, signal=117%
REACTOME_SIGNALING_BY_EGFR_IN_CANCER	105	0.403787	1.53856	0.039604	0.548634	0.996	3199	tags=35%, list=16%, signal=42%
REACTOME_JNK_C_JUN_KINASES_PHOSPHORYLATION_AND_ACTIVATION_MEDIATED_BY_ACTIVATED_HUMAN_TAK1	16	0.525254	1.53748	0.034	0.538369	0.996	4727	tags=56%, list=23%, signal=73%
IDH-only (100) versus REST (122) - REST UP
NAME	SIZE	ES	NES	NOM p-val	FDR q-val	FWER p-val	RANK AT MAX	LEADING EDGE
PID_FRA_PATHWAY	37	-0.672195	-1.85797	0	1	0.468	4491	tags=73%, list=22%, signal=93%
REACTOME_INTEGRIN_CELL_SURFACE_INTERACTIONS	79	-0.581915	-1.84374	0.0056926	1	0.512	3371	tags=52%, list=16%, signal=62%
PID_INTEGRIN3_PATHWAY	43	-0.629727	-1.78217	0.0132827	1	0.716	4208	tags=67%, list=21%, signal=85%
PID_INTEGRIN_A9B1_PATHWAY	25	-0.666365	-1.77494	0.01	1	0.735	4187	tags=64%, list=20%, signal=80%
REACTOME_P130CAS_LINKAGE_TO_MAPK_SIGNALING_FOR_INTEGRINS	15	-0.730992	-1.72831	0.00576923	1	0.849	2512	tags=60%, list=12%, signal=68%
PID_SYNDECAN_4_PATHWAY	32	-0.605238	-1.70355	0.0139442	1	0.887	3934	tags=59%, list=19%, signal=73%
PID_AMB2_NEUTROPHILS_PATHWAY	41	-0.556633	-1.70227	0.00972763	1	0.889	5386	tags=63%, list=26%, signal=86%
REACTOME_BASIGIN_INTERACTIONS	24	-0.571358	-1.69452	0.00754717	1	0.903	3371	tags=50%, list=16%, signal=60%
REACTOME_HYALURONAN_METABOLISM	14	-0.66001	-1.68376	0.0219124	1	0.92	3512	tags=57%, list=17%, signal=69%
REACTOME_CELL_SURFACE_INTERACTIONS_AT_THE_VASCULAR_WALL	84	-0.497366	-1.67922	0.0307692	1	0.928	5427	tags=57%, list=26%, signal=77%
PID_IL23_PATHWAY	37	-0.584441	-1.67762	0.0201207	1	0.93	5360	tags=62%, list=26%, signal=84%
PID_UPA_UPAR_PATHWAY	42	-0.572391	-1.66767	0.0183486	1	0.935	5444	tags=64%, list=27%, signal=87%
KEGG_COMPLEMENT_AND_COAGULATION_CASCADES	68	-0.604593	-1.65392	0.0229446	1	0.946	5847	tags=69%, list=29%, signal=96%
PID_IL6_7_PATHWAY	47	-0.534789	-1.64093	0.0324544	1	0.959	4136	tags=49%, list=20%, signal=61%
REACTOME_POST_TRANSLATIONAL_MODIFICATION_SYNTHESIS_OF_GPI_ANCHORED_PROTEINS	26	-0.595571	-1.62692	0.0177515	1	0.972	5375	tags=50%, list=26%, signal=68%
PID_INTEGRIN2_PATHWAY	29	-0.619267	-1.62135	0.0382409	1	0.978	2732	tags=59%, list=13%, signal=68%
REACTOME_HYALURONAN_UPTAKE_AND_DEGRADATION	10	-0.712782	-1.61584	0.024	1	0.979	3512	tags=60%, list=17%, signal=72%
PID_PTP1B_PATHWAY	52	-0.496405	-1.61252	0.0410959	1	0.979	5692	tags=58%, list=28%, signal=80%
REACTOME_CELL_EXTRACELLULAR_MATRIX_INTERACTIONS	14	-0.669797	-1.6013	0.0409683	1	0.983	2413	tags=43%, list=12%, signal=49%
KEGG_ECM_RECEPTOR_INTERACTION	83	-0.547901	-1.59972	0.037037	1	0.983	4464	tags=58%, list=22%, signal=74%
NABA_ECM_REGULATORS	230	-0.421917	-1.59822	0.0185874	1	0.983	5944	tags=50%, list=29%, signal=70%
REACTOME_GRB2_SOS_PROVIDES_LINKAGE_TO_MAPK_SIGNALING_FOR_INTERGRINS_	15	-0.683241	-1.59744	0.0175097	1	0.983	2512	tags=60%, list=12%, signal=68%
PID_PRL_SIGNALING_EVENTS_PATHWAY	23	-0.527316	-1.57039	0.0418327	1	0.992	4216	tags=48%, list=21%, signal=60%
PID_SYNDECAN_2_PATHWAY	33	-0.466769	-1.51548	0.0350877	1	0.996	4150	tags=45%, list=20%, signal=57%
PID_MYC_REPRESS_PATHWAY	63	-0.423064	-1.50645	0.0355731	1	0.999	5765	tags=49%, list=28%, signal=68%
BIOCARTA_PLATELETAPP_PATHWAY	14	-0.658107	-1.49139	0.0383142	1	1	3934	tags=57%, list=19%, signal=71%
NABA_MATRISOME	989	-0.362416	-1.48309	0.029304	1	1	5617	tags=43%, list=27%, signal=56%
REACTOME_LIPOPROTEIN_METABOLISM	28	-0.550189	-1.46981	0.0368217	1	1	4062	tags=54%, list=20%, signal=67%
REACTOME_PLATELET_AGGREGATION_PLUG_FORMATION	35	-0.467054	-1.45739	0.0414201	1	1	3562	tags=43%, list=17%, signal=52%
NABA_MATRISOME_ASSOCIATED	723	-0.352839	-1.44832	0.0275229	1	1	5944	tags=44%, list=29%, signal=60%
BIOCARTA_FIBRINOLYSIS_PATHWAY	12	-0.796281	-1.44598	0.0267686	1	1	4187	tags=100%, list=20%, signal=126%
TERT-IDH (4) versus REST (218) - TERT-IDH UP
NAME	SIZE	ES	NES	NOM p-val	FDR q-val	FWER p-val	RANK AT MAX	LEADING EDGE
REACTOME_MEIOTIC_SYNAPSIS	69	0.606809	2.02414	0.0263158	0.460609	0.166	1979	tags=43%, list=10%, signal=48%
REACTOME_APOPTOSIS_INDUCED_DNA_FRAGMENTATION	13	0.796506	2.01593	0	0.247592	0.175	2672	tags=62%, list=13%, signal=71%
REACTOME_MEIOSIS	107	0.560437	1.88958	0.0369318	0.513382	0.446	1979	tags=40%, list=10%, signal=44%
BIOCARTA_PITX2_PATHWAY	15	0.723458	1.84445	0.0021097	0.582445	0.541	3483	tags=60%, list=17%, signal=72%
REACTOME_CHROMOSOME_MAINTENANCE	114	0.591257	1.73871	0.0469613	1	0.776	4979	tags=65%, list=24%, signal=85%
PID_PDGFRA_PATHWAY	22	0.590304	1.7086	0.0169492	0.889023	0.841	1429	tags=41%, list=7%, signal=44%
REACTOME_HOMOLOGOUS_RECOMBINATION_REPAIR_OF_REPLICATION_INDEPENDENT_DOUBLE_STRAND_BREAKS	16	0.733097	1.65215	0.0315534	0.976694	0.919	3495	tags=63%, list=17%, signal=75%
BIOCARTA_ETS_PATHWAY	18	0.573691	1.59962	0.019656	1	0.962	5140	tags=50%, list=25%, signal=67%
REACTOME_REGULATION_OF_THE_FANCONI_ANEMIA_PATHWAY	7	0.693772	1.57632	0.025	1	0.977	5137	tags=71%, list=25%, signal=95%
PID_INSULIN_PATHWAY	45	0.415318	1.51725	0.0308057	1	0.99	2143	tags=27%, list=10%, signal=30%
TERT-IDH (4) versus REST (218) - REST UP
NAME	SIZE	ES	NES	NOM p-val	FDR q-val	FWER p-val	RANK AT MAX	LEADING EDGE
REACTOME_GLYCOLYSIS	27	-0.643724	-1.74866	0.0133779	1	0.623	2193	tags=48%, list=11%, signal=54%
KEGG_GLYCOSAMINOGLYCAN_BIOSYNTHESIS_KERATAN_SULFATE	15	-0.714967	-1.67891	0.00651466	1	0.866	2907	tags=53%, list=14%, signal=62%
KEGG_STEROID_HORMONE_BIOSYNTHESIS	54	-0.413273	-1.6663	0.015625	1	0.9	3119	tags=30%, list=15%, signal=35%
BIOCARTA_GLYCOLYSIS_PATHWAY	10	-0.783522	-1.6304	0.00829187	1	0.947	1809	tags=70%, list=9%, signal=77%
REACTOME_BRANCHED_CHAIN_AMINO_ACID_CATABOLISM	17	-0.63228	-1.61142	0.0305603	1	0.964	1142	tags=35%, list=6%, signal=37%
REACTOME_SMOOTH_MUSCLE_CONTRACTION	23	-0.670571	-1.61083	0.0159652	1	0.964	1782	tags=43%, list=9%, signal=48%
KEGG_FRUCTOSE_AND_MANNOSE_METABOLISM	34	-0.511087	-1.5879	0.0164918	1	0.977	3504	tags=38%, list=17%, signal=46%
KEGG_RETINOL_METABOLISM	63	-0.382212	-1.5878	0.0137552	1	0.977	5606	tags=40%, list=27%, signal=54%
BIOCARTA_AHSP_PATHWAY	13	-0.639608	-1.57841	0.0123077	1	0.984	5228	tags=77%, list=26%, signal=103%
REACTOME_ENDOGENOUS_STEROLS	15	-0.624628	-1.5665	0.0294118	1	0.988	2682	tags=47%, list=13%, signal=54%
REACTOME_METABOLISM_OF_PORPHYRINS	14	-0.607718	-1.56039	0.0266223	1	0.989	5228	tags=64%, list=26%, signal=86%
REACTOME_MUSCLE_CONTRACTION	46	-0.543419	-1.55105	0.0280749	1	0.993	1782	tags=35%, list=9%, signal=38%
KEGG_GLYCOLYSIS_GLUCONEOGENESIS	62	-0.47637	-1.54786	0.0349544	1	0.993	2193	tags=34%, list=11%, signal=38%
KEGG_CARDIAC_MUSCLE_CONTRACTION	73	-0.555744	-1.5469	0.0387481	1	0.993	4004	tags=49%, list=20%, signal=61%
PID_INTEGRIN_A4B1_PATHWAY	33	-0.515941	-1.54169	0.0223214	1	0.993	4271	tags=48%, list=21%, signal=61%
REACTOME_P38MAPK_EVENTS	13	-0.568577	-1.53097	0.0268139	1	0.994	4193	tags=46%, list=20%, signal=58%
BIOCARTA_GRANULOCYTES_PATHWAY	14	-0.713409	-1.51166	0.0387481	1	0.997	3834	tags=64%, list=19%, signal=79%
KEGG_RIBOFLAVIN_METABOLISM	16	-0.530597	-1.50719	0.0356612	1	0.997	3504	tags=44%, list=17%, signal=53%
NABA_PROTEOGLYCANS	35	-0.479213	-1.50245	0.0332907	1	0.999	6175	tags=57%, list=30%, signal=82%
REACTOME_ACTIVATION_OF_CHAPERONE_GENES_BY_XBP1S	44	-0.495961	-1.49527	0.0436747	1	0.999	4481	tags=45%, list=22%, signal=58%
PID_RHODOPSIN_PATHWAY	24	-0.512317	-1.49256	0.0392442	1	0.999	4963	tags=46%, list=24%, signal=60%
KEGG_ARGININE_AND_PROLINE_METABOLISM	54	-0.487032	-1.48808	0.0351906	1	0.999	4168	tags=44%, list=20%, signal=56%
REACTOME_PYRUVATE_METABOLISM	18	-0.563768	-1.47631	0.0444811	1	0.999	4763	tags=56%, list=23%, signal=72%
REACTOME_TRYPTOPHAN_CATABOLISM	11	-0.58949	-1.46245	0.0463378	1	0.999	6132	tags=55%, list=30%, signal=78%
REACTOME_HEPARAN_SULFATE_HEPARIN_HS_GAG_METABOLISM	51	-0.467038	-1.45934	0.0470588	1	0.999	5776	tags=47%, list=28%, signal=65%
REACTOME_BASIGIN_INTERACTIONS	24	-0.548532	-1.45801	0.0496454	1	0.999	6222	tags=63%, list=30%, signal=90%
NABA_ECM_AFFILIATED	160	-0.386913	-1.45499	0.0367554	1	0.999	6800	tags=51%, list=33%, signal=75%
BIOCARTA_MONOCYTE_PATHWAY	11	-0.72628	-1.44718	0.0403101	1	0.999	4358	tags=73%, list=21%, signal=92%
REACTOME_METABOLISM_OF_AMINO_ACIDS_AND_DERIVATIVES	196	-0.394527	-1.44372	0.046176	1	0.999	6200	tags=48%, list=30%, signal=69%
REACTOME_GLUCURONIDATION	17	-0.490677	-1.43792	0.0281125	1	0.999	9362	tags=76%, list=46%, signal=141%
Triple-positive (65) versus REST (157) - Triple-positive UP
NAME	SIZE	ES	NES	NOM p-val	FDR q-val	FWER p-val	RANK AT MAX	LEADING EDGE
BIOCARTA_AHSP_PATHWAY	13	0.787727	1.77442	0.0117096	1	0.747	2452	tags=69%, list=12%, signal=79%
REACTOME_SYNTHESIS_OF_PC	18	0.560739	1.72468	0.00803213	1	0.839	2237	tags=39%, list=11%, signal=44%
BIOCARTA_CDMAC_PATHWAY	16	0.599821	1.70707	0.0191083	1	0.873	2601	tags=44%, list=13%, signal=50%
REACTOME_ETHANOL_OXIDATION	10	0.824825	1.70438	0.00775194	1	0.878	3197	tags=70%, list=16%, signal=83%
REACTOME_DEFENSINS	40	0.502433	1.65669	0.0241935	1	0.941	3218	tags=23%, list=16%, signal=27%
PID_ATF2_PATHWAY	59	0.451819	1.60595	0.0261905	1	0.971	2697	tags=32%, list=13%, signal=37%
KEGG_FATTY_ACID_METABOLISM	40	0.523446	1.59659	0.0247748	1	0.975	2113	tags=38%, list=10%, signal=42%
PID_RXR_VDR_PATHWAY	26	0.508091	1.55256	0.0479303	1	0.992	2215	tags=35%, list=11%, signal=39%
KEGG_HISTIDINE_METABOLISM	29	0.476529	1.52987	0.0306346	1	0.996	4337	tags=52%, list=21%, signal=66%
PID_MYC_REPRESS_PATHWAY	63	0.40476	1.47849	0.0410367	1	0.998	4429	tags=46%, list=22%, signal=59%
Triple-positive (65) versus REST (157) - REST UP
NAME	SIZE	ES	NES	NOM p-val	FDR q-val	FWER p-val	RANK AT MAX	LEADING EDGE
PID_ARF_3PATHWAY	19	-0.592676	-1.80152	0.00191205	1	0.615	5365	tags=47%, list=26%, signal=64%
BIOCARTA_ARAP_PATHWAY	17	-0.600913	-1.78001	0.0078125	1	0.698	5053	tags=53%, list=25%, signal=70%
REACTOME_RETROGRADE_NEUROTROPHIN_SIGNALLING	13	-0.700868	-1.69594	0.0117188	1	0.901	4350	tags=54%, list=21%, signal=68%
REACTOME_ADVANCED_GLYCOSYLATION_ENDPRODUCT_RECEPTOR_SIGNALING	13	-0.646033	-1.69531	0.00742115	1	0.901	3365	tags=54%, list=16%, signal=64%
REACTOME_RNA_POL_I_PROMOTER_OPENING	56	-0.684711	-1.68677	0.0310219	1	0.91	3637	tags=63%, list=18%, signal=76%
REACTOME_MEIOTIC_RECOMBINATION	79	-0.604918	-1.66452	0.0340502	1	0.938	3637	tags=51%, list=18%, signal=61%
REACTOME_BASE_EXCISION_REPAIR	19	-0.645293	-1.59894	0.0368217	1	0.983	3493	tags=47%, list=17%, signal=57%
KEGG_GLYCOSAMINOGLYCAN_DEGRADATION	21	-0.604913	-1.57464	0.0330739	1	0.991	5004	tags=62%, list=24%, signal=82%
KEGG_RENIN_ANGIOTENSIN_SYSTEM	17	-0.533486	-1.47999	0.04947	1	1	5407	tags=53%, list=26%, signal=72%
Triple-negative (10) versus REST (212) - Triple-negative UP
NAME	SIZE	ES	NES	NOM p-val	FDR q-val	FWER p-val	RANK AT MAX	LEADING EDGE
REACTOME_OLFACTORY_SIGNALING_PATHWAY	316	0.511122	2.35039	0.00123153	0.0186131	0.017	3457	tags=27%, list=17%, signal=32%
KEGG_OLFACTORY_TRANSDUCTION	382	0.460386	2.13239	0.00131752	0.0721836	0.074	3457	tags=25%, list=17%, signal=30%
NABA_PROTEOGLYCANS	35	0.482052	1.76829	0.00682594	1	0.77	2707	tags=43%, list=13%, signal=49%
REACTOME_APOPTOTIC_CLEAVAGE_OF_CELL_ADHESION_PROTEINS	12	0.675304	1.71594	0.0225352	1	0.851	4610	tags=75%, list=22%, signal=97%
KEGG_TASTE_TRANSDUCTION	51	0.443645	1.56122	0.0348837	1	0.985	3451	tags=37%, list=17%, signal=45%
Triple-negative (10) versus REST (212) - REST UP
NAME	SIZE	ES	NES	NOM p-val	FDR q-val	FWER p-val	RANK AT MAX	LEADING EDGE
REACTOME_CYTOSOLIC_TRNA_AMINOACYLATION	24	-0.707697	-1.77714	0.00743494	1	0.614	4304	tags=71%, list=21%, signal=90%
REACTOME_CALNEXIN_CALRETICULIN_CYCLE	11	-0.798795	-1.76277	0	1	0.659	1087	tags=55%, list=5%, signal=58%
REACTOME_TRNA_AMINOACYLATION	42	-0.61885	-1.74199	0.0163934	1	0.739	5560	tags=64%, list=27%, signal=88%
REACTOME_METAL_ION_SLC_TRANSPORTERS	22	-0.63967	-1.72585	0.00651466	1	0.784	4760	tags=64%, list=23%, signal=83%
REACTOME_ACYL_CHAIN_REMODELLING_OF_PS	15	-0.595284	-1.66558	0.00780031	1	0.909	6698	tags=73%, list=33%, signal=109%
REACTOME_FORMATION_OF_INCISION_COMPLEX_IN_GG_NER	21	-0.577992	-1.63529	0.014652	1	0.956	2764	tags=48%, list=13%, signal=55%
KEGG_AMINOACYL_TRNA_BIOSYNTHESIS	41	-0.557851	-1.63141	0.0398551	1	0.96	5560	tags=59%, list=27%, signal=80%
REACTOME_N_GLYCAN_TRIMMING_IN_THE_ER_AND_CALNEXIN_CALRETICULIN_CYCLE	13	-0.732506	-1.62946	0.00572519	1	0.96	1835	tags=54%, list=9%, signal=59%
PID_P38_GAMMA_DELTA_PATHWAY	11	-0.600429	-1.59766	0.0193452	1	0.975	4864	tags=64%, list=24%, signal=83%
REACTOME_ACYL_CHAIN_REMODELLING_OF_PI	15	-0.608831	-1.59686	0.0238501	1	0.978	6698	tags=80%, list=33%, signal=119%
KEGG_AMINO_SUGAR_AND_NUCLEOTIDE_SUGAR_METABOLISM	44	-0.561673	-1.58893	0.0287648	1	0.984	2516	tags=39%, list=12%, signal=44%
KEGG_PORPHYRIN_AND_CHLOROPHYLL_METABOLISM	40	-0.421752	-1.58165	0.0300158	1	0.986	8446	tags=65%, list=41%, signal=110%
REACTOME_PYRIMIDINE_CATABOLISM	12	-0.618807	-1.57179	0.0148148	1	0.989	6106	tags=58%, list=30%, signal=83%
REACTOME_SYNTHESIS_OF_PC	18	-0.541579	-1.5666	0.015	1	0.99	6611	tags=50%, list=32%, signal=74%
REACTOME_METABOLISM_OF_NUCLEOTIDES	72	-0.492583	-1.56321	0.0252765	1	0.991	6106	tags=47%, list=30%, signal=67%
BIOCARTA_P35ALZHEIMERS_PATHWAY	11	-0.64001	-1.56301	0.0248566	1	0.991	2341	tags=45%, list=11%, signal=51%
REACTOME_RIG_I_MDA5_MEDIATED_INDUCTION_OF_IFN_ALPHA_BETA_PATHWAYS	72	-0.455245	-1.55083	0.037931	1	0.992	5273	tags=44%, list=26%, signal=60%
BIOCARTA_FEEDER_PATHWAY	9	-0.683664	-1.54483	0.0428336	1	0.995	1551	tags=44%, list=8%, signal=48%
REACTOME_SYNTHESIS_AND_INTERCONVERSION_OF_NUCLEOTIDE_DI_AND_TRIPHOSPHATES	19	-0.625864	-1.5352	0.0441899	1	0.997	4774	tags=58%, list=23%, signal=75%
KEGG_ARACHIDONIC_ACID_METABOLISM	57	-0.456444	-1.52872	0.0255639	1	0.997	6117	tags=53%, list=30%, signal=75%
REACTOME_BIOSYNTHESIS_OF_THE_N_GLYCAN_PRECURSOR_DOLICHOL_LIPID_LINKED_OLIGOSACCHARIDE_LLO_AND_TRANSFER_TO_A_NASCENT_PROTEIN	28	-0.588733	-1.52099	0.0478723	1	0.997	1833	tags=32%, list=9%, signal=35%
REACTOME_ZINC_TRANSPORTERS	15	-0.587691	-1.51508	0.0334395	1	0.999	5682	tags=60%, list=28%, signal=83%
PID_HIF1_TFPATHWAY	66	-0.490382	-1.50728	0.0362776	1	0.999	5843	tags=50%, list=29%, signal=70%
KEGG_GALACTOSE_METABOLISM	26	-0.513369	-1.4995	0.0464345	1	1	2898	tags=35%, list=14%, signal=40%
REACTOME_ADVANCED_GLYCOSYLATION_ENDPRODUCT_RECEPTOR_SIGNALING	13	-0.577274	-1.47576	0.0497512	1	1	2800	tags=38%, list=14%, signal=45%
KEGG_PURINE_METABOLISM	158	-0.378574	-1.42362	0.0436047	1	1	4105	tags=32%, list=20%, signal=39%

## Sheet: b) IDH status
IDH-mut (430) versus IDH-wt (237) - IDH-mut UP
NAME	SIZE	ES	NES	NOM p-val	FDR q-val	FWER p-val	RANK AT MAX	LEADING EDGE
REACTOME_SYNTHESIS_OF_PIPS_AT_THE_LATE_ENDOSOME_MEMBRANE	10	0.719392	1.60648	0.0271318	1	0.989	4552	tags=70%, list=22%, signal=90%
REACTOME_INTERACTION_BETWEEN_L1_AND_ANKYRINS	21	0.694091	1.60308	0.0489237	1	0.99	4279	tags=67%, list=21%, signal=84%
REACTOME_REGULATION_OF_INSULIN_SECRETION_BY_ACETYLCHOLINE	10	0.638792	1.57546	0.0346232	1	0.996	2733	tags=50%, list=13%, signal=58%
REACTOME_PIP3_ACTIVATES_AKT_SIGNALING	27	0.45861	1.50644	0.0493359	1	1	3041	tags=41%, list=15%, signal=48%
REACTOME_PI3K_EVENTS_IN_ERBB4_SIGNALING	36	0.442013	1.50501	0.0417457	1	1	3041	tags=36%, list=15%, signal=42%
IDH-mut (430) versus IDH-wt (237) - IDH-mut UP
NAME	SIZE	ES	NES	NOM p-val	FDR q-val	FWER p-val	RANK AT MAX	LEADING EDGE
REACTOME_BIOSYNTHESIS_OF_THE_N_GLYCAN_PRECURSOR_DOLICHOL_LIPID_LINKED_OLIGOSACCHARIDE_LLO_AND_TRANSFER_TO_A_NASCENT_PROTEIN	28	-0.725154	-1.88539	0	1	0.449	2805	tags=61%, list=14%, signal=70%
REACTOME_POST_TRANSLATIONAL_PROTEIN_MODIFICATION	180	-0.533979	-1.88005	0	0.989507	0.47	5642	tags=57%, list=28%, signal=77%
REACTOME_ASPARAGINE_N_LINKED_GLYCOSYLATION	80	-0.626841	-1.86236	0	0.820112	0.52	2805	tags=52%, list=14%, signal=61%
KEGG_AMINO_SUGAR_AND_NUCLEOTIDE_SUGAR_METABOLISM	44	-0.617348	-1.82108	0	0.975594	0.641	3893	tags=52%, list=19%, signal=64%
BIOCARTA_SODD_PATHWAY	10	-0.812136	-1.8148	0	0.839612	0.657	1647	tags=60%, list=8%, signal=65%
KEGG_PATHOGENIC_ESCHERICHIA_COLI_INFECTION	53	-0.54426	-1.78536	0.008	0.953666	0.724	2235	tags=38%, list=11%, signal=42%
KEGG_N_GLYCAN_BIOSYNTHESIS	46	-0.632546	-1.76869	0.00397614	0.985128	0.767	2805	tags=52%, list=14%, signal=60%
BIOCARTA_PROTEASOME_PATHWAY	28	-0.783325	-1.75178	0.00192678	1	0.82	2732	tags=71%, list=13%, signal=82%
REACTOME_POST_TRANSLATIONAL_MODIFICATION_SYNTHESIS_OF_GPI_ANCHORED_PROTEINS	26	-0.642379	-1.74396	0.00193798	0.982077	0.839	5642	tags=77%, list=28%, signal=106%
REACTOME_HYALURONAN_UPTAKE_AND_DEGRADATION	10	-0.803437	-1.74188	0	0.900533	0.845	1277	tags=60%, list=6%, signal=64%
KEGG_GLUTATHIONE_METABOLISM	50	-0.543099	-1.73396	0.00414079	0.886554	0.862	4345	tags=46%, list=21%, signal=58%
REACTOME_THROMBOXANE_SIGNALLING_THROUGH_TP_RECEPTOR	23	-0.561205	-1.71735	0.0118343	0.947938	0.896	2145	tags=35%, list=10%, signal=39%
REACTOME_CLASS_I_MHC_MEDIATED_ANTIGEN_PROCESSING_PRESENTATION	235	-0.424928	-1.70568	0.00776699	0.974137	0.913	3958	tags=41%, list=19%, signal=51%
REACTOME_S_PHASE	100	-0.65356	-1.69664	0.0141414	0.977909	0.922	3749	tags=65%, list=18%, signal=79%
REACTOME_ACTIVATION_OF_CHAPERONE_GENES_BY_XBP1S	44	-0.52933	-1.69139	0.0277228	0.956479	0.926	2961	tags=43%, list=14%, signal=50%
REACTOME_EXTRINSIC_PATHWAY_FOR_APOPTOSIS	13	-0.781649	-1.69127	0.00782779	0.897831	0.926	3551	tags=77%, list=17%, signal=93%
PID_AURORA_B_PATHWAY	39	-0.614095	-1.68905	0.0438247	0.862482	0.927	1883	tags=46%, list=9%, signal=51%
KEGG_MISMATCH_REPAIR	23	-0.703303	-1.68867	0.0196464	0.817718	0.927	4162	tags=78%, list=20%, signal=98%
REACTOME_SYNTHESIS_AND_INTERCONVERSION_OF_NUCLEOTIDE_DI_AND_TRIPHOSPHATES	19	-0.663191	-1.68728	0.0161616	0.784802	0.93	4087	tags=63%, list=20%, signal=79%
REACTOME_SYNTHESIS_OF_SUBSTRATES_IN_N_GLYCAN_BIOSYTHESIS	14	-0.714155	-1.6814	0.00759013	0.783574	0.937	2805	tags=57%, list=14%, signal=66%
BIOCARTA_CLASSIC_PATHWAY	13	-0.753563	-1.67972	0.0151844	0.756647	0.938	2318	tags=54%, list=11%, signal=61%
REACTOME_SIGNAL_AMPLIFICATION	31	-0.513689	-1.67736	0.0222222	0.735405	0.941	2145	tags=35%, list=10%, signal=40%
REACTOME_ADP_SIGNALLING_THROUGH_P2RY1	25	-0.547128	-1.67595	0.0118343	0.711981	0.942	2145	tags=36%, list=10%, signal=40%
REACTOME_HYALURONAN_METABOLISM	14	-0.705088	-1.67353	0.0155642	0.695816	0.945	4052	tags=64%, list=20%, signal=80%
BIOCARTA_CDC42RAC_PATHWAY	16	-0.675373	-1.67001	0.0271845	0.688659	0.953	1863	tags=50%, list=9%, signal=55%
REACTOME_SYNTHESIS_OF_GLYCOSYLPHOSPHATIDYLINOSITOL_GPI	17	-0.648633	-1.66995	0.0210728	0.662439	0.954	5642	tags=82%, list=28%, signal=114%
KEGG_GLYCOSAMINOGLYCAN_DEGRADATION	21	-0.639288	-1.66818	0.0232558	0.648011	0.957	3171	tags=52%, list=15%, signal=62%
REACTOME_G1_S_TRANSITION	100	-0.625899	-1.66711	0.026	0.630325	0.959	3564	tags=60%, list=17%, signal=72%
PID_PRL_SIGNALING_EVENTS_PATHWAY	23	-0.560971	-1.66693	0.0160966	0.609781	0.959	3533	tags=52%, list=17%, signal=63%
REACTOME_SYNTHESIS_OF_DNA	84	-0.658261	-1.66683	0.0236686	0.590176	0.959	3749	tags=67%, list=18%, signal=81%
BIOCARTA_FEEDER_PATHWAY	9	-0.675463	-1.66502	0.0193798	0.580096	0.959	786	tags=33%, list=4%, signal=35%
REACTOME_MITOTIC_G1_G1_S_PHASES	124	-0.592172	-1.66412	0.0300601	0.56627	0.961	5219	tags=67%, list=25%, signal=89%
REACTOME_PROSTACYCLIN_SIGNALLING_THROUGH_PROSTACYCLIN_RECEPTOR	19	-0.586965	-1.6634	0.0192678	0.552236	0.961	2145	tags=37%, list=10%, signal=41%
KEGG_GLYCOSYLPHOSPHATIDYLINOSITOL_GPI_ANCHOR_BIOSYNTHESIS	25	-0.575768	-1.66043	0.0230326	0.54853	0.963	5642	tags=68%, list=28%, signal=94%
REACTOME_CELL_CYCLE_CHECKPOINTS	105	-0.618342	-1.66018	0.0339321	0.533831	0.963	3564	tags=61%, list=17%, signal=73%
BIOCARTA_COMP_PATHWAY	18	-0.659444	-1.6572	0.0357895	0.531245	0.966	3334	tags=50%, list=16%, signal=60%
REACTOME_REGULATION_OF_MITOTIC_CELL_CYCLE	77	-0.615817	-1.65646	0.0279441	0.51995	0.966	3276	tags=58%, list=16%, signal=69%
BIOCARTA_STRESS_PATHWAY	25	-0.549448	-1.65444	0.0151803	0.514585	0.967	5317	tags=56%, list=26%, signal=76%
KEGG_PYRIMIDINE_METABOLISM	98	-0.494069	-1.65319	0.0379242	0.506666	0.968	4946	tags=52%, list=24%, signal=68%
REACTOME_METABOLISM_OF_CARBOHYDRATES	234	-0.390418	-1.64781	0.0161943	0.515682	0.972	6007	tags=47%, list=29%, signal=66%
KEGG_COMPLEMENT_AND_COAGULATION_CASCADES	68	-0.564908	-1.64167	0.0413943	0.516013	0.974	4855	tags=49%, list=24%, signal=63%
REACTOME_ANTIGEN_PROCESSING_CROSS_PRESENTATION	72	-0.621319	-1.63966	0.0377734	0.511874	0.974	4980	tags=71%, list=24%, signal=93%
BIOCARTA_CASPASE_PATHWAY	23	-0.636877	-1.63932	0.0137525	0.501464	0.974	4411	tags=74%, list=22%, signal=94%
KEGG_AUTOIMMUNE_THYROID_DISEASE	50	-0.568763	-1.6384	0.0470348	0.494031	0.974	4945	tags=50%, list=24%, signal=66%
REACTOME_CROSS_PRESENTATION_OF_SOLUBLE_EXOGENOUS_ANTIGENS_ENDOSOMES	47	-0.653536	-1.63481	0.0407767	0.497777	0.976	3276	tags=60%, list=16%, signal=71%
BIOCARTA_ACE2_PATHWAY	13	-0.62148	-1.6239	0.0186335	0.528814	0.98	2832	tags=31%, list=14%, signal=36%
KEGG_PROTEASOME	44	-0.66502	-1.6229	0.0392157	0.521452	0.98	3276	tags=61%, list=16%, signal=73%
REACTOME_REGULATION_OF_ORNITHINE_DECARBOXYLASE_ODC	48	-0.65474	-1.61797	0.0452756	0.530684	0.983	4896	tags=73%, list=24%, signal=96%
KEGG_DNA_REPLICATION	36	-0.701925	-1.61782	0.0487805	0.520639	0.983	4162	tags=72%, list=20%, signal=90%
REACTOME_ACTIVATION_OF_ATR_IN_RESPONSE_TO_REPLICATION_STRESS	29	-0.739551	-1.61683	0.0472441	0.504616	0.983	3564	tags=76%, list=17%, signal=92%
REACTOME_ZINC_TRANSPORTERS	15	-0.59763	-1.614	0.0314961	0.495965	0.983	2044	tags=40%, list=10%, signal=44%
PID_INTEGRIN3_PATHWAY	43	-0.5874	-1.61382	0.0456432	0.478934	0.983	5277	tags=60%, list=26%, signal=81%
REACTOME_M_G1_TRANSITION	72	-0.643733	-1.61226	0.048	0.467718	0.984	4980	tags=72%, list=24%, signal=95%
BIOCARTA_INFLAM_PATHWAY	29	-0.585662	-1.61089	0.042735	0.464254	0.984	6597	tags=62%, list=32%, signal=91%
BIOCARTA_SALMONELLA_PATHWAY	13	-0.706889	-1.61041	0.0363985	0.450991	0.984	3898	tags=69%, list=19%, signal=85%
PID_SYNDECAN_4_PATHWAY	32	-0.569745	-1.60943	0.043659	0.433051	0.984	3533	tags=50%, list=17%, signal=60%
REACTOME_LIPID_DIGESTION_MOBILIZATION_AND_TRANSPORT	45	-0.480419	-1.60821	0.0199557	0.423734	0.984	3478	tags=36%, list=17%, signal=43%
REACTOME_REPAIR_SYNTHESIS_FOR_GAP_FILLING_BY_DNA_POL_IN_TC_NER	14	-0.796713	-1.6055	0.0240964	0.412635	0.985	3749	tags=93%, list=18%, signal=114%
BIOCARTA_FREE_PATHWAY	10	-0.659616	-1.60066	0.0309917	0.420283	0.988	3542	tags=50%, list=17%, signal=60%
REACTOME_POL_SWITCHING	13	-0.807997	-1.5994	0.0357853	0.418556	0.99	3749	tags=92%, list=18%, signal=113%
NABA_ECM_REGULATORS	230	-0.408501	-1.59285	0.0238095	0.426177	0.99	5240	tags=36%, list=26%, signal=47%
REACTOME_DNA_STRAND_ELONGATION	30	-0.764149	-1.59238	0.0441767	0.421747	0.99	4162	tags=87%, list=20%, signal=109%
REACTOME_METABOLISM_OF_NUCLEOTIDES	72	-0.46035	-1.58417	0.0342052	0.424785	0.991	5339	tags=50%, list=26%, signal=67%
REACTOME_APOPTOSIS	143	-0.408956	-1.5807	0.0347648	0.4239	0.993	3392	tags=36%, list=17%, signal=43%
BIOCARTA_EPHA4_PATHWAY	10	-0.621961	-1.57863	0.028169	0.418848	0.994	1523	tags=40%, list=7%, signal=43%
REACTOME_LAGGING_STRAND_SYNTHESIS	19	-0.760764	-1.5761	0.0407332	0.415852	0.995	4162	tags=84%, list=20%, signal=106%
PID_HIV_NEF_PATHWAY	35	-0.500233	-1.57294	0.0380952	0.420898	0.996	5503	tags=60%, list=27%, signal=82%
REACTOME_REGULATION_OF_IFNG_SIGNALING	13	-0.668024	-1.57012	0.0446602	0.410031	0.997	4154	tags=62%, list=20%, signal=77%
BIOCARTA_PLATELETAPP_PATHWAY	14	-0.642406	-1.56998	0.0341151	0.405846	0.997	2973	tags=36%, list=15%, signal=42%
REACTOME_IMMUNE_SYSTEM	885	-0.369042	-1.56648	0.0477137	0.407319	0.997	5330	tags=42%, list=26%, signal=54%
REACTOME_BASIGIN_INTERACTIONS	24	-0.50837	-1.56573	0.0381526	0.404908	0.997	3421	tags=38%, list=17%, signal=45%
REACTOME_UNFOLDED_PROTEIN_RESPONSE	76	-0.449018	-1.56398	0.0407332	0.405446	0.997	5110	tags=47%, list=25%, signal=63%
REACTOME_METAL_ION_SLC_TRANSPORTERS	22	-0.544225	-1.56201	0.0421687	0.402183	0.997	2673	tags=41%, list=13%, signal=47%
REACTOME_TRANSPORT_OF_VITAMINS_NUCLEOSIDES_AND_RELATED_MOLECULES	31	-0.495234	-1.55489	0.0235546	0.39658	0.998	3370	tags=32%, list=16%, signal=39%
KEGG_GLYCOSPHINGOLIPID_BIOSYNTHESIS_GLOBO_SERIES	14	-0.580629	-1.55479	0.0460922	0.393054	0.998	1930	tags=43%, list=9%, signal=47%
BIOCARTA_DEATH_PATHWAY	33	-0.509302	-1.55184	0.0362595	0.385859	0.998	4256	tags=58%, list=21%, signal=73%
KEGG_VIBRIO_CHOLERAE_INFECTION	54	-0.438202	-1.55116	0.0371094	0.383764	0.998	2529	tags=33%, list=12%, signal=38%
REACTOME_ANTIGEN_PROCESSING_UBIQUITINATION_PROTEASOME_DEGRADATION	198	-0.380919	-1.55	0.0332031	0.376124	0.998	3958	tags=37%, list=19%, signal=45%
REACTOME_ADP_SIGNALLING_THROUGH_P2RY12	21	-0.512605	-1.54393	0.0430528	0.371054	0.998	3111	tags=38%, list=15%, signal=45%
PID_P53_DOWNSTREAM_PATHWAY	135	-0.404377	-1.53613	0.0316832	0.358342	1	4711	tags=49%, list=23%, signal=63%
BIOCARTA_P38MAPK_PATHWAY	39	-0.440897	-1.53169	0.0411765	0.352395	1	4072	tags=44%, list=20%, signal=54%
PID_P73PATHWAY	79	-0.396283	-1.52908	0.0301811	0.352932	1	3917	tags=39%, list=19%, signal=48%
BIOCARTA_FAS_PATHWAY	30	-0.530802	-1.52899	0.0378486	0.350497	1	2698	tags=43%, list=13%, signal=50%
BIOCARTA_MPR_PATHWAY	34	-0.488391	-1.52119	0.0486815	0.354721	1	1932	tags=32%, list=9%, signal=36%
PID_SYNDECAN_2_PATHWAY	33	-0.452474	-1.51953	0.0385396	0.35099	1	3542	tags=42%, list=17%, signal=51%
PID_CASPASE_PATHWAY	51	-0.419714	-1.51932	0.045082	0.34898	1	2956	tags=37%, list=14%, signal=43%
REACTOME_ADVANCED_GLYCOSYLATION_ENDPRODUCT_RECEPTOR_SIGNALING	13	-0.561159	-1.51537	0.0498008	0.350627	1	3698	tags=46%, list=18%, signal=56%
BIOCARTA_CERAMIDE_PATHWAY	22	-0.473992	-1.51291	0.05	0.351008	1	5304	tags=50%, list=26%, signal=67%
KEGG_GALACTOSE_METABOLISM	26	-0.483026	-1.47836	0.046332	0.361995	1	5690	tags=58%, list=28%, signal=80%
REACTOME_DIABETES_PATHWAYS	128	-0.378799	-1.47373	0.049896	0.353457	1	5110	tags=43%, list=25%, signal=57%
REACTOME_BINDING_AND_ENTRY_OF_HIV_VIRION	4	-0.848905	-1.43039	0.0397614	0.372429	1	3102	tags=100%, list=15%, signal=118%

## Sheet: c) 1p19q status
1p/19q co-deletion (169) versus 1p/19q wildtype (501) - 1p/19q co-deletion UP
NAME	SIZE	ES	NES	NOM p-val	FDR q-val	FWER p-val	RANK AT MAX	LEADING EDGE
REACTOME_PI3K_EVENTS_IN_ERBB4_SIGNALING	36	0.431543	1.50294	0.0456522	1	0.999	3081	tags=39%, list=15%, signal=46%
REACTOME_PI_3K_CASCADE	54	0.393058	1.4975	0.0200501	1	1	3666	tags=37%, list=18%, signal=45%
1p/19q co-deletion (169) versus 1p/19q wildtype (501) - 1p/19q wildtype UP
NAME	SIZE	ES	NES	NOM p-val	FDR q-val	FWER p-val	RANK AT MAX	LEADING EDGE
REACTOME_POST_TRANSLATIONAL_PROTEIN_MODIFICATION	180	-0.56541	-2.03254	0	0.205801	0.074	4601	tags=51%, list=22%, signal=65%
REACTOME_HYALURONAN_UPTAKE_AND_DEGRADATION	10	-0.897829	-2.01038	0	0.145501	0.102	1587	tags=70%, list=8%, signal=76%
REACTOME_ASPARAGINE_N_LINKED_GLYCOSYLATION	80	-0.632755	-1.96727	0	0.199943	0.181	2633	tags=50%, list=13%, signal=57%
KEGG_N_GLYCAN_BIOSYNTHESIS	46	-0.665881	-1.94373	0	0.215973	0.231	4212	tags=61%, list=21%, signal=76%
BIOCARTA_AKAP95_PATHWAY	12	-0.740589	-1.94362	0.00196078	0.173051	0.231	3356	tags=58%, list=16%, signal=70%
REACTOME_BIOSYNTHESIS_OF_THE_N_GLYCAN_PRECURSOR_DOLICHOL_LIPID_LINKED_OLIGOSACCHARIDE_LLO_AND_TRANSFER_TO_A_NASCENT_PROTEIN	28	-0.72205	-1.93163	0	0.173531	0.261	3355	tags=64%, list=16%, signal=77%
REACTOME_BASIGIN_INTERACTIONS	24	-0.648625	-1.89283	0	0.251687	0.366	1922	tags=38%, list=9%, signal=41%
REACTOME_HYALURONAN_METABOLISM	14	-0.766945	-1.86861	0.00185185	0.305028	0.459	1587	tags=50%, list=8%, signal=54%
REACTOME_POST_TRANSLATIONAL_MODIFICATION_SYNTHESIS_OF_GPI_ANCHORED_PROTEINS	26	-0.669752	-1.85327	0	0.324062	0.503	4215	tags=65%, list=21%, signal=82%
KEGG_GLYCOSYLPHOSPHATIDYLINOSITOL_GPI_ANCHOR_BIOSYNTHESIS	25	-0.627187	-1.84279	0.00188324	0.330447	0.544	4215	tags=56%, list=21%, signal=70%
KEGG_GLYCOSAMINOGLYCAN_DEGRADATION	21	-0.701075	-1.83743	0.00380952	0.322375	0.559	1894	tags=48%, list=9%, signal=52%
REACTOME_CLASS_I_MHC_MEDIATED_ANTIGEN_PROCESSING_PRESENTATION	235	-0.451278	-1.82884	0.00541516	0.324277	0.585	4231	tags=42%, list=21%, signal=52%
REACTOME_GLYCOSPHINGOLIPID_METABOLISM	37	-0.578446	-1.80405	0.0040404	0.394725	0.671	2118	tags=32%, list=10%, signal=36%
BIOCARTA_G2_PATHWAY	24	-0.636704	-1.78687	0.0280899	0.442571	0.729	3406	tags=58%, list=17%, signal=70%
REACTOME_THROMBOXANE_SIGNALLING_THROUGH_TP_RECEPTOR	23	-0.569561	-1.75752	0.0119048	0.559921	0.811	3393	tags=39%, list=17%, signal=47%
REACTOME_METABOLISM_OF_CARBOHYDRATES	234	-0.422572	-1.75607	0.00179856	0.533236	0.814	4212	tags=35%, list=21%, signal=44%
KEGG_AMINO_SUGAR_AND_NUCLEOTIDE_SUGAR_METABOLISM	44	-0.58977	-1.75602	0.00957854	0.501947	0.814	3192	tags=43%, list=16%, signal=51%
REACTOME_INTERFERON_SIGNALING	153	-0.518005	-1.74598	0.0223464	0.518612	0.834	5247	tags=52%, list=26%, signal=69%
BIOCARTA_MPR_PATHWAY	34	-0.549856	-1.74268	0.00956023	0.506442	0.837	2342	tags=35%, list=11%, signal=40%
BIOCARTA_PROTEASOME_PATHWAY	28	-0.759421	-1.73757	0.0169811	0.507461	0.847	3982	tags=75%, list=19%, signal=93%
REACTOME_ANTIGEN_PROCESSING_CROSS_PRESENTATION	72	-0.641609	-1.73329	0.0240741	0.502171	0.856	4121	tags=64%, list=20%, signal=80%
REACTOME_MITOTIC_G1_G1_S_PHASES	124	-0.596548	-1.73292	0.0245747	0.480995	0.859	4662	tags=62%, list=23%, signal=80%
REACTOME_ACTIVATION_OF_CHAPERONE_GENES_BY_XBP1S	44	-0.528193	-1.7274	0.0168856	0.484192	0.87	3632	tags=45%, list=18%, signal=55%
KEGG_PATHOGENIC_ESCHERICHIA_COLI_INFECTION	53	-0.523675	-1.72058	0.0147874	0.494373	0.879	2147	tags=34%, list=10%, signal=38%
REACTOME_G1_S_TRANSITION	100	-0.6247	-1.72047	0.0281426	0.475164	0.879	3982	tags=62%, list=19%, signal=77%
REACTOME_ADP_SIGNALLING_THROUGH_P2RY1	25	-0.549549	-1.72035	0.0158103	0.457116	0.879	3393	tags=40%, list=17%, signal=48%
REACTOME_DNA_REPLICATION	182	-0.586848	-1.71759	0.0322581	0.45128	0.887	3982	tags=56%, list=19%, signal=69%
REACTOME_SIGNAL_AMPLIFICATION	31	-0.520423	-1.71609	0.014	0.426419	0.893	3393	tags=39%, list=17%, signal=46%
REACTOME_ZINC_TRANSPORTERS	15	-0.637035	-1.71252	0.0114068	0.425152	0.897	1104	tags=33%, list=5%, signal=35%
REACTOME_S_PHASE	100	-0.632161	-1.71232	0.0223048	0.412144	0.897	3982	tags=62%, list=19%, signal=77%
REACTOME_TRANSPORT_TO_THE_GOLGI_AND_SUBSEQUENT_MODIFICATION	33	-0.577842	-1.70905	0.0116959	0.411786	0.9	2305	tags=45%, list=11%, signal=51%
REACTOME_MITOTIC_M_M_G1_PHASES	162	-0.580948	-1.70726	0.0341556	0.405684	0.901	3982	tags=56%, list=19%, signal=68%
BIOCARTA_CLASSIC_PATHWAY	13	-0.765195	-1.70152	0.0108499	0.414858	0.917	2304	tags=54%, list=11%, signal=61%
REACTOME_ADVANCED_GLYCOSYLATION_ENDPRODUCT_RECEPTOR_SIGNALING	13	-0.651385	-1.6981	0.0142857	0.415859	0.92	1603	tags=38%, list=8%, signal=42%
REACTOME_CELL_CYCLE_CHECKPOINTS	105	-0.615923	-1.69376	0.0226415	0.420153	0.929	3982	tags=63%, list=19%, signal=78%
REACTOME_CELL_JUNCTION_ORGANIZATION	77	-0.467722	-1.69272	0.0126582	0.412567	0.93	3983	tags=38%, list=19%, signal=47%
BIOCARTA_CDC42RAC_PATHWAY	16	-0.690968	-1.69239	0.0130354	0.402988	0.931	2147	tags=50%, list=10%, signal=56%
REACTOME_REGULATED_PROTEOLYSIS_OF_P75NTR	10	-0.747033	-1.68523	0.00785855	0.418453	0.943	4251	tags=70%, list=21%, signal=88%
PID_AURORA_A_PATHWAY	31	-0.550476	-1.68128	0.0267176	0.422149	0.948	3406	tags=45%, list=17%, signal=54%
KEGG_VIBRIO_CHOLERAE_INFECTION	54	-0.485727	-1.68068	0.0170132	0.414061	0.948	2816	tags=33%, list=14%, signal=39%
REACTOME_SYNTHESIS_OF_DNA	84	-0.648997	-1.67816	0.0227273	0.413798	0.95	3982	tags=64%, list=19%, signal=79%
BIOCARTA_CASPASE_PATHWAY	23	-0.658286	-1.67771	0.0172414	0.405641	0.95	4748	tags=74%, list=23%, signal=96%
PID_ATR_PATHWAY	39	-0.624837	-1.67714	0.0425532	0.398817	0.952	3726	tags=59%, list=18%, signal=72%
REACTOME_METAL_ION_SLC_TRANSPORTERS	22	-0.585354	-1.67488	0.0204082	0.396434	0.953	2039	tags=36%, list=10%, signal=40%
BIOCARTA_SKP2E2F_PATHWAY	10	-0.7268	-1.6746	0.0171103	0.388939	0.955	3598	tags=60%, list=18%, signal=73%
REACTOME_E2F_MEDIATED_REGULATION_OF_DNA_REPLICATION	27	-0.666555	-1.67357	0.0444015	0.384396	0.956	3769	tags=67%, list=18%, signal=82%
REACTOME_ENOS_ACTIVATION_AND_REGULATION	19	-0.566843	-1.67205	0.0132325	0.38099	0.959	3769	tags=37%, list=18%, signal=45%
REACTOME_REGULATION_OF_MITOTIC_CELL_CYCLE	77	-0.605841	-1.67139	0.0263158	0.375784	0.959	3982	tags=61%, list=19%, signal=75%
KEGG_MISMATCH_REPAIR	23	-0.679078	-1.6671	0.0253411	0.381188	0.961	5062	tags=78%, list=25%, signal=104%
REACTOME_PROSTACYCLIN_SIGNALLING_THROUGH_PROSTACYCLIN_RECEPTOR	19	-0.594083	-1.6661	0.0157171	0.376418	0.961	3393	tags=42%, list=17%, signal=50%
REACTOME_ER_PHAGOSOME_PATHWAY	58	-0.64639	-1.66605	0.0402194	0.369249	0.961	4121	tags=66%, list=20%, signal=82%
REACTOME_SYNTHESIS_OF_GLYCOSYLPHOSPHATIDYLINOSITOL_GPI	17	-0.630941	-1.66566	0.0111111	0.363206	0.962	4215	tags=65%, list=21%, signal=81%
KEGG_PYRIMIDINE_METABOLISM	98	-0.48999	-1.66108	0.0129151	0.370631	0.965	5171	tags=52%, list=25%, signal=69%
REACTOME_CELL_CYCLE_MITOTIC	298	-0.50018	-1.66027	0.0487805	0.366351	0.965	3982	tags=48%, list=19%, signal=59%
BIOCARTA_VITCB_PATHWAY	11	-0.687586	-1.6583	0.0296846	0.365836	0.967	2299	tags=45%, list=11%, signal=51%
KEGG_GLYCOSPHINGOLIPID_BIOSYNTHESIS_GLOBO_SERIES	14	-0.622163	-1.6582	0.0177515	0.359598	0.967	1154	tags=36%, list=6%, signal=38%
BIOCARTA_GLYCOLYSIS_PATHWAY	10	-0.778042	-1.65614	0.0175097	0.353444	0.97	1630	tags=50%, list=8%, signal=54%
REACTOME_IMMUNE_SYSTEM	885	-0.399902	-1.64608	0.018797	0.374919	0.97	5298	tags=41%, list=26%, signal=53%
ST_FAS_SIGNALING_PATHWAY	64	-0.415179	-1.64322	0.00551471	0.377942	0.974	4848	tags=42%, list=24%, signal=55%
REACTOME_M_G1_TRANSITION	72	-0.639296	-1.64278	0.0301318	0.373506	0.974	4662	tags=68%, list=23%, signal=88%
REACTOME_CYCLIN_E_ASSOCIATED_EVENTS_DURING_G1_S_TRANSITION_	62	-0.609061	-1.64063	0.0479705	0.373777	0.975	3982	tags=60%, list=19%, signal=74%
REACTOME_SYNTHESIS_OF_SUBSTRATES_IN_N_GLYCAN_BIOSYTHESIS	14	-0.688336	-1.64017	0.00763359	0.369165	0.975	3087	tags=57%, list=15%, signal=67%
REACTOME_G2_M_CHECKPOINTS	35	-0.713847	-1.63793	0.046332	0.364436	0.975	2768	tags=69%, list=14%, signal=79%
BIOCARTA_GATA3_PATHWAY	16	-0.601643	-1.63734	0.0133588	0.360952	0.976	4025	tags=31%, list=20%, signal=39%
REACTOME_ORC1_REMOVAL_FROM_CHROMATIN	59	-0.621252	-1.63476	0.038674	0.351957	0.977	3982	tags=61%, list=19%, signal=76%
REACTOME_APOPTOSIS	143	-0.42538	-1.63453	0.0229682	0.347541	0.977	4029	tags=40%, list=20%, signal=49%
KEGG_BLADDER_CANCER	42	-0.4734	-1.63431	0.00694444	0.343359	0.977	4475	tags=43%, list=22%, signal=55%
PID_P73PATHWAY	79	-0.424728	-1.63182	0.0161002	0.345229	0.978	4673	tags=46%, list=23%, signal=59%
REACTOME_ANTIGEN_PRESENTATION_FOLDING_ASSEMBLY_AND_PEPTIDE_LOADING_OF_CLASS_I_MHC	20	-0.715168	-1.62783	0.03125	0.351239	0.98	4121	tags=85%, list=20%, signal=106%
BIOCARTA_STRESS_PATHWAY	25	-0.533117	-1.62688	0.0245747	0.348937	0.98	5584	tags=48%, list=27%, signal=66%
KEGG_GLUTATHIONE_METABOLISM	50	-0.531292	-1.62656	0.0284091	0.345283	0.98	4474	tags=46%, list=22%, signal=59%
REACTOME_ACTIVATION_OF_ATR_IN_RESPONSE_TO_REPLICATION_STRESS	29	-0.720255	-1.62289	0.0479846	0.350906	0.983	4877	tags=83%, list=24%, signal=108%
REACTOME_DNA_STRAND_ELONGATION	30	-0.739408	-1.62227	0.0387597	0.347842	0.983	3628	tags=77%, list=18%, signal=93%
REACTOME_METABOLISM_OF_NUCLEOTIDES	72	-0.481171	-1.61874	0.0128913	0.352813	0.984	5337	tags=49%, list=26%, signal=65%
REACTOME_CELL_EXTRACELLULAR_MATRIX_INTERACTIONS	14	-0.704597	-1.61866	0.026975	0.34867	0.984	3731	tags=79%, list=18%, signal=96%
REACTOME_EXTRINSIC_PATHWAY_FOR_APOPTOSIS	13	-0.749402	-1.61772	0.0242991	0.338618	0.984	2842	tags=69%, list=14%, signal=80%
REACTOME_TRANSCRIPTION_COUPLED_NER_TC_NER	44	-0.56633	-1.61627	0.0320755	0.334104	0.985	5062	tags=66%, list=25%, signal=87%
REACTOME_ADAPTIVE_IMMUNE_SYSTEM	510	-0.386921	-1.61214	0.0300752	0.337497	0.987	5654	tags=45%, list=28%, signal=60%
REACTOME_POST_CHAPERONIN_TUBULIN_FOLDING_PATHWAY	16	-0.648902	-1.61214	0.0417457	0.333675	0.987	1434	tags=38%, list=7%, signal=40%
REACTOME_ADP_SIGNALLING_THROUGH_P2RY12	21	-0.53854	-1.61063	0.0295858	0.333626	0.988	3393	tags=38%, list=17%, signal=46%
REACTOME_G_BETA_GAMMA_SIGNALLING_THROUGH_PI3KGAMMA	25	-0.529906	-1.6082	0.0235756	0.336088	0.989	5458	tags=52%, list=27%, signal=71%
REACTOME_CYTOKINE_SIGNALING_IN_IMMUNE_SYSTEM	263	-0.437983	-1.60199	0.0428305	0.340734	0.99	5247	tags=44%, list=26%, signal=59%
KEGG_PURINE_METABOLISM	158	-0.390912	-1.59599	0.0105448	0.353212	0.991	5402	tags=39%, list=26%, signal=52%
PID_PRL_SIGNALING_EVENTS_PATHWAY	23	-0.54938	-1.59538	0.0219124	0.350934	0.991	3598	tags=48%, list=18%, signal=58%
REACTOME_NEF_MEDIATED_DOWNREGULATION_OF_MHC_CLASS_I_COMPLEX_CELL_SURFACE_EXPRESSION	9	-0.676803	-1.59411	0.0337302	0.347011	0.991	1854	tags=44%, list=9%, signal=49%
KEGG_LEUKOCYTE_TRANSENDOTHELIAL_MIGRATION	115	-0.450699	-1.58594	0.0466418	0.34994	0.993	6046	tags=54%, list=29%, signal=76%
REACTOME_SYNTHESIS_AND_INTERCONVERSION_OF_NUCLEOTIDE_DI_AND_TRIPHOSPHATES	19	-0.622203	-1.58515	0.0338346	0.345175	0.993	5293	tags=68%, list=26%, signal=92%
BIOCARTA_SALMONELLA_PATHWAY	13	-0.695881	-1.58502	0.03861	0.342169	0.993	2147	tags=54%, list=10%, signal=60%
REACTOME_TRANSPORT_OF_VITAMINS_NUCLEOSIDES_AND_RELATED_MOLECULES	31	-0.514299	-1.58497	0.0142096	0.339198	0.993	4185	tags=42%, list=20%, signal=53%
REACTOME_LAGGING_STRAND_SYNTHESIS	19	-0.724118	-1.58483	0.0403846	0.336375	0.993	5062	tags=84%, list=25%, signal=112%
PID_SYNDECAN_2_PATHWAY	33	-0.484914	-1.58064	0.0310219	0.342871	0.994	4577	tags=48%, list=22%, signal=62%
REACTOME_G2_M_DNA_DAMAGE_CHECKPOINT	9	-0.758009	-1.57987	0.0353635	0.34147	0.994	1837	tags=67%, list=9%, signal=73%
REACTOME_EARLY_PHASE_OF_HIV_LIFE_CYCLE	13	-0.625885	-1.57818	0.0388889	0.342607	0.994	3655	tags=54%, list=18%, signal=65%
KEGG_GALACTOSE_METABOLISM	26	-0.52778	-1.57598	0.0346154	0.335445	0.994	3192	tags=38%, list=16%, signal=45%
PID_SYNDECAN_4_PATHWAY	32	-0.566997	-1.57456	0.0496183	0.333099	0.994	3224	tags=47%, list=16%, signal=56%
REACTOME_ENDOSOMAL_VACUOLAR_PATHWAY	8	-0.825513	-1.57331	0.032381	0.33363	0.995	2595	tags=75%, list=13%, signal=86%
KEGG_P53_SIGNALING_PATHWAY	67	-0.458808	-1.57201	0.0473588	0.333786	0.995	4719	tags=46%, list=23%, signal=60%
REACTOME_CELL_SURFACE_INTERACTIONS_AT_THE_VASCULAR_WALL	84	-0.47653	-1.56973	0.0498084	0.336578	0.996	5654	tags=48%, list=28%, signal=65%
REACTOME_ANTIGEN_PROCESSING_UBIQUITINATION_PROTEASOME_DEGRADATION	198	-0.390456	-1.56949	0.0340265	0.334306	0.996	4231	tags=36%, list=21%, signal=45%
BIOCARTA_COMP_PATHWAY	18	-0.639889	-1.56807	0.045372	0.334753	0.997	3424	tags=50%, list=17%, signal=60%
BIOCARTA_INFLAM_PATHWAY	29	-0.59383	-1.56768	0.0381283	0.332834	0.997	4838	tags=52%, list=24%, signal=68%
BIOCARTA_P27_PATHWAY	13	-0.635649	-1.5665	0.0419847	0.330265	0.997	4892	tags=69%, list=24%, signal=91%
REACTOME_SPHINGOLIPID_METABOLISM	62	-0.436063	-1.5627	0.0348837	0.330594	0.997	4509	tags=34%, list=22%, signal=43%
KEGG_APOPTOSIS	87	-0.43415	-1.56167	0.0414313	0.330173	0.997	5856	tags=47%, list=29%, signal=66%
BIOCARTA_FAS_PATHWAY	30	-0.539885	-1.56163	0.0481696	0.327696	0.997	1839	tags=37%, list=9%, signal=40%
BIOCARTA_AKAP13_PATHWAY	12	-0.565677	-1.5615	0.0309478	0.32552	0.997	4716	tags=42%, list=23%, signal=54%
NABA_ECM_REGULATORS	230	-0.414608	-1.54879	0.0328407	0.334671	0.997	3895	tags=30%, list=19%, signal=37%
REACTOME_TRAF6_MEDIATED_IRF7_ACTIVATION_IN_TLR7_8_OR_9_SIGNALING	10	-0.69935	-1.54803	0.032882	0.333873	0.997	5693	tags=90%, list=28%, signal=125%
BIOCARTA_FREE_PATHWAY	10	-0.656894	-1.54772	0.0471869	0.33235	0.997	5584	tags=70%, list=27%, signal=96%
REACTOME_ACYL_CHAIN_REMODELLING_OF_PI	15	-0.586139	-1.54651	0.0486891	0.33263	0.997	2122	tags=33%, list=10%, signal=37%
BIOCARTA_FEEDER_PATHWAY	9	-0.638249	-1.54417	0.0460653	0.330394	0.997	1277	tags=33%, list=6%, signal=36%
REACTOME_PTM_GAMMA_CARBOXYLATION_HYPUSINE_FORMATION_AND_ARYLSULFATASE_ACTIVATION	26	-0.532496	-1.54271	0.037594	0.326871	0.997	2265	tags=35%, list=11%, signal=39%
REACTOME_LIPID_DIGESTION_MOBILIZATION_AND_TRANSPORT	45	-0.468405	-1.54174	0.0245184	0.326611	0.997	2994	tags=29%, list=15%, signal=34%
REACTOME_GOLGI_ASSOCIATED_VESICLE_BIOGENESIS	52	-0.453393	-1.53949	0.0392562	0.326522	0.997	5935	tags=52%, list=29%, signal=73%
BIOCARTA_SODD_PATHWAY	10	-0.690266	-1.53394	0.0421456	0.327899	0.997	2976	tags=60%, list=15%, signal=70%
PID_CASPASE_PATHWAY	51	-0.42727	-1.53292	0.0310786	0.325734	0.997	3274	tags=37%, list=16%, signal=44%
REACTOME_TRANS_GOLGI_NETWORK_VESICLE_BUDDING	59	-0.452714	-1.53057	0.0310559	0.328651	0.998	5935	tags=54%, list=29%, signal=76%
REACTOME_GLUCOSE_TRANSPORT	38	-0.491793	-1.52749	0.0489642	0.320893	0.998	5222	tags=55%, list=25%, signal=74%
BIOCARTA_HIVNEF_PATHWAY	58	-0.439881	-1.52159	0.0458891	0.31948	0.999	5717	tags=55%, list=28%, signal=76%
REACTOME_LATENT_INFECTION_OF_HOMO_SAPIENS_WITH_MYCOBACTERIUM_TUBERCULOSIS	31	-0.534397	-1.51889	0.0417457	0.321054	0.999	3785	tags=42%, list=18%, signal=51%
REACTOME_REPAIR_SYNTHESIS_FOR_GAP_FILLING_BY_DNA_POL_IN_TC_NER	14	-0.730394	-1.51609	0.0453649	0.323074	0.999	5062	tags=93%, list=25%, signal=123%
BIOCARTA_P38MAPK_PATHWAY	39	-0.442391	-1.51542	0.0315582	0.322562	0.999	5988	tags=49%, list=29%, signal=69%
KEGG_PANCREATIC_CANCER	70	-0.388791	-1.51031	0.040367	0.327502	0.999	5909	tags=47%, list=29%, signal=66%
REACTOME_REVERSIBLE_HYDRATION_OF_CARBON_DIOXIDE	12	-0.617317	-1.50591	0.046595	0.329148	0.999	7047	tags=75%, list=34%, signal=114%
REACTOME_DIABETES_PATHWAYS	128	-0.390156	-1.50513	0.0477876	0.328916	0.999	4531	tags=38%, list=22%, signal=49%
SIG_REGULATION_OF_THE_ACTIN_CYTOSKELETON_BY_RHO_GTPASES	35	-0.454339	-1.50442	0.0357815	0.328442	0.999	3283	tags=31%, list=16%, signal=37%
REACTOME_HEMOSTASIS	446	-0.346819	-1.4975	0.0361664	0.331831	0.999	6046	tags=39%, list=29%, signal=54%
REACTOME_METABOLISM_OF_VITAMINS_AND_COFACTORS	50	-0.394978	-1.48076	0.0471513	0.33473	1	4098	tags=42%, list=20%, signal=52%
REACTOME_MEMBRANE_TRAFFICKING	126	-0.371344	-1.47677	0.0427184	0.329688	1	4514	tags=35%, list=22%, signal=45%
REACTOME_SLC_MEDIATED_TRANSMEMBRANE_TRANSPORT	240	-0.334549	-1.43902	0.0344234	0.347759	1	5222	tags=32%, list=25%, signal=42%
REACTOME_E2F_ENABLED_INHIBITION_OF_PRE_REPLICATION_COMPLEX_FORMATION	4	-0.871396	-1.41339	0.0466019	0.358972	1	2641	tags=100%, list=13%, signal=115%

## Sheet: d) IDH-1p19q status
IDH-mut 1p/19q wildtype (259) versus REST (402) - IDH-mut 1p/19q wildtype UP
NAME	SIZE	ES	NES	NOM p-val	FDR q-val	FWER p-val	RANK AT MAX	LEADING EDGE
REACTOME_INTERACTION_BETWEEN_L1_AND_ANKYRINS	21	0.735996	1.75955	0.00395257	1	0.789	2781	tags=67%, list=14%, signal=77%
REACTOME_NEUROTRANSMITTER_RELEASE_CYCLE	34	0.682634	1.71982	0.0285714	1	0.872	4276	tags=71%, list=21%, signal=89%
KEGG_PHOSPHATIDYLINOSITOL_SIGNALING_SYSTEM	76	0.488032	1.67374	0.0282486	1	0.934	6175	tags=66%, list=30%, signal=94%
REACTOME_EFFECTS_OF_PIP2_HYDROLYSIS	23	0.584471	1.65698	0.0330097	1	0.948	5159	tags=65%, list=25%, signal=87%
REACTOME_GAB1_SIGNALOSOME	36	0.477523	1.63724	0.0227743	1	0.964	3409	tags=44%, list=17%, signal=53%
REACTOME_NRAGE_SIGNALS_DEATH_THROUGH_JNK	43	0.48377	1.62276	0.025641	1	0.976	3258	tags=47%, list=16%, signal=55%
REACTOME_UNBLOCKING_OF_NMDA_RECEPTOR_GLUTAMATE_BINDING_AND_ACTIVATION	15	0.706621	1.60268	0.0327553	1	0.983	4407	tags=87%, list=21%, signal=110%
REACTOME_REGULATION_OF_INSULIN_SECRETION_BY_ACETYLCHOLINE	10	0.626038	1.58218	0.0349515	1	0.991	3597	tags=60%, list=18%, signal=73%
REACTOME_PI3K_EVENTS_IN_ERBB4_SIGNALING	36	0.451265	1.56793	0.0314465	1	0.994	3409	tags=42%, list=17%, signal=50%
BIOCARTA_MYOSIN_PATHWAY	31	0.509325	1.55749	0.024	1	0.996	3848	tags=48%, list=19%, signal=59%
PID_REELIN_PATHWAY	29	0.528691	1.5544	0.0451866	1	0.996	3848	tags=62%, list=19%, signal=76%
REACTOME_PIP3_ACTIVATES_AKT_SIGNALING	27	0.468856	1.54837	0.0486258	1	0.996	3409	tags=44%, list=17%, signal=53%
PID_BMP_PATHWAY	42	0.464717	1.54741	0.0460251	1	0.996	1883	tags=29%, list=9%, signal=31%
REACTOME_PI3K_AKT_ACTIVATION	36	0.442148	1.53099	0.0329218	1	0.996	3409	tags=44%, list=17%, signal=53%
REACTOME_SIGNALING_BY_NODAL	18	0.487305	1.52848	0.0386965	1	0.998	2404	tags=39%, list=12%, signal=44%
KEGG_MTOR_SIGNALING_PATHWAY	52	0.392869	1.50751	0.0321932	1	1	3369	tags=37%, list=16%, signal=44%
IDH-mut 1p/19q wildtype (259) versus REST (402) - REST UP
NAME	SIZE	ES	NES	NOM p-val	FDR q-val	FWER p-val	RANK AT MAX	LEADING EDGE
KEGG_PATHOGENIC_ESCHERICHIA_COLI_INFECTION	53	-0.575661	-1.96861	0.0042735	0.615479	0.213	2028	tags=38%, list=10%, signal=42%
REACTOME_CELL_EXTRACELLULAR_MATRIX_INTERACTIONS	14	-0.794107	-1.93888	0.00195695	0.479566	0.286	2557	tags=64%, list=12%, signal=73%
KEGG_AMINO_SUGAR_AND_NUCLEOTIDE_SUGAR_METABOLISM	44	-0.622949	-1.91261	0.00202429	0.458807	0.353	4590	tags=59%, list=22%, signal=76%
PID_SYNDECAN_4_PATHWAY	32	-0.658727	-1.89915	0.00404858	0.407444	0.395	3096	tags=56%, list=15%, signal=66%
BIOCARTA_SODD_PATHWAY	10	-0.842195	-1.88268	0	0.403721	0.454	585	tags=60%, list=3%, signal=62%
BIOCARTA_CDC42RAC_PATHWAY	16	-0.722846	-1.83635	0	0.565612	0.591	2794	tags=63%, list=14%, signal=72%
BIOCARTA_SALMONELLA_PATHWAY	13	-0.783193	-1.82043	0	0.571938	0.639	2794	tags=69%, list=14%, signal=80%
SA_FAS_SIGNALING	9	-0.792189	-1.8184	0.00206186	0.509715	0.646	1501	tags=56%, list=7%, signal=60%
REACTOME_BIOSYNTHESIS_OF_THE_N_GLYCAN_PRECURSOR_DOLICHOL_LIPID_LINKED_OLIGOSACCHARIDE_LLO_AND_TRANSFER_TO_A_NASCENT_PROTEIN	28	-0.686598	-1.80864	0.004	0.500633	0.665	3389	tags=61%, list=17%, signal=73%
REACTOME_S_PHASE	100	-0.653257	-1.78507	0.0172414	0.581554	0.734	5713	tags=78%, list=28%, signal=108%
REACTOME_POST_TRANSLATIONAL_PROTEIN_MODIFICATION	180	-0.489817	-1.78351	0.0083682	0.538262	0.735	5617	tags=52%, list=27%, signal=71%
PID_PRL_SIGNALING_EVENTS_PATHWAY	23	-0.579201	-1.76747	0.00209644	0.580958	0.772	926	tags=39%, list=5%, signal=41%
REACTOME_REGULATION_OF_MITOTIC_CELL_CYCLE	77	-0.625998	-1.76672	0.0175097	0.540603	0.773	4524	tags=66%, list=22%, signal=85%
REACTOME_ASPARAGINE_N_LINKED_GLYCOSYLATION	80	-0.566862	-1.7642	0.0125786	0.512886	0.778	5092	tags=61%, list=25%, signal=81%
KEGG_N_GLYCAN_BIOSYNTHESIS	46	-0.591902	-1.76012	0.0123457	0.497062	0.789	5092	tags=65%, list=25%, signal=87%
REACTOME_SYNTHESIS_AND_INTERCONVERSION_OF_NUCLEOTIDE_DI_AND_TRIPHOSPHATES	19	-0.664303	-1.75619	0.0102041	0.484201	0.801	4332	tags=63%, list=21%, signal=80%
BIOCARTA_INFLAM_PATHWAY	29	-0.655621	-1.75523	0.0145228	0.459828	0.802	4474	tags=59%, list=22%, signal=75%
REACTOME_G1_S_TRANSITION	100	-0.629643	-1.74876	0.0232558	0.462878	0.815	5713	tags=75%, list=28%, signal=103%
REACTOME_MITOTIC_G1_G1_S_PHASES	124	-0.592375	-1.74433	0.0328185	0.455842	0.827	5713	tags=69%, list=28%, signal=96%
PID_INTEGRIN_A9B1_PATHWAY	25	-0.623088	-1.74071	0.0218254	0.447396	0.837	5548	tags=72%, list=27%, signal=99%
REACTOME_CYCLIN_E_ASSOCIATED_EVENTS_DURING_G1_S_TRANSITION_	62	-0.645223	-1.74013	0.0196078	0.427794	0.837	5354	tags=76%, list=26%, signal=102%
REACTOME_APC_C_CDH1_MEDIATED_DEGRADATION_OF_CDC20_AND_OTHER_APC_C_CDH1_TARGETED_PROTEINS_IN_LATE_MITOSIS_EARLY_G1	64	-0.641097	-1.73631	0.0214844	0.422866	0.844	4524	tags=69%, list=22%, signal=88%
REACTOME_EXTRINSIC_PATHWAY_FOR_APOPTOSIS	13	-0.795235	-1.72985	0.0040568	0.428352	0.857	1779	tags=62%, list=9%, signal=67%
REACTOME_CELL_CYCLE_CHECKPOINTS	105	-0.619817	-1.72972	0.0174081	0.411196	0.858	4189	tags=63%, list=20%, signal=79%
REACTOME_HYALURONAN_UPTAKE_AND_DEGRADATION	10	-0.761018	-1.72589	0.00982318	0.409228	0.865	2430	tags=60%, list=12%, signal=68%
REACTOME_SYNTHESIS_OF_DNA	84	-0.651961	-1.72226	0.028626	0.407116	0.873	5713	tags=80%, list=28%, signal=110%
KEGG_COMPLEMENT_AND_COAGULATION_CASCADES	68	-0.591865	-1.72052	0.0131332	0.399147	0.875	4703	tags=54%, list=23%, signal=70%
PID_SYNDECAN_2_PATHWAY	33	-0.504289	-1.71575	0.0184426	0.400971	0.881	3254	tags=45%, list=16%, signal=54%
REACTOME_REGULATION_OF_ORNITHINE_DECARBOXYLASE_ODC	48	-0.671034	-1.71497	0.0256917	0.3896	0.882	4953	tags=75%, list=24%, signal=99%
REACTOME_CROSS_PRESENTATION_OF_SOLUBLE_EXOGENOUS_ANTIGENS_ENDOSOMES	47	-0.663966	-1.71426	0.0254902	0.378785	0.885	4524	tags=70%, list=22%, signal=90%
REACTOME_APC_C_CDC20_MEDIATED_DEGRADATION_OF_MITOTIC_PROTEINS	65	-0.631185	-1.71156	0.0216535	0.374788	0.888	4524	tags=66%, list=22%, signal=85%
ST_TUMOR_NECROSIS_FACTOR_PATHWAY	28	-0.575878	-1.71155	0.0180723	0.363076	0.888	2701	tags=43%, list=13%, signal=49%
KEGG_PYRIMIDINE_METABOLISM	98	-0.495184	-1.70754	0.0213178	0.365235	0.894	4741	tags=50%, list=23%, signal=65%
REACTOME_MICRORNA_MIRNA_BIOGENESIS	21	-0.606472	-1.69718	0.019685	0.388475	0.905	2908	tags=48%, list=14%, signal=55%
PID_FRA_PATHWAY	37	-0.584821	-1.69603	0.0228137	0.380897	0.906	2258	tags=43%, list=11%, signal=49%
KEGG_GLYCOSAMINOGLYCAN_DEGRADATION	21	-0.62494	-1.69344	0.0316832	0.378271	0.912	3271	tags=52%, list=16%, signal=62%
REACTOME_POST_TRANSLATIONAL_MODIFICATION_SYNTHESIS_OF_GPI_ANCHORED_PROTEINS	26	-0.600449	-1.69338	0.0158103	0.368199	0.912	3893	tags=58%, list=19%, signal=71%
REACTOME_ANTIGEN_PROCESSING_CROSS_PRESENTATION	72	-0.619306	-1.68728	0.038	0.377012	0.92	6027	tags=79%, list=29%, signal=112%
KEGG_PROTEASOME	44	-0.673819	-1.68589	0.0273973	0.37102	0.922	4524	tags=70%, list=22%, signal=90%
BIOCARTA_PROTEASOME_PATHWAY	28	-0.733129	-1.68532	0.0374753	0.363193	0.924	2143	tags=64%, list=10%, signal=72%
REACTOME_ACTIVATION_OF_NF_KAPPAB_IN_B_CELLS	61	-0.567673	-1.68366	0.0458167	0.359125	0.926	5354	tags=66%, list=26%, signal=88%
NABA_ECM_REGULATORS	230	-0.439531	-1.68032	0.0110497	0.360493	0.928	4743	tags=35%, list=23%, signal=45%
REACTOME_M_G1_TRANSITION	72	-0.644718	-1.67132	0.0346821	0.380824	0.934	5354	tags=72%, list=26%, signal=97%
PID_HIV_NEF_PATHWAY	35	-0.525709	-1.66741	0.0264228	0.385178	0.937	2701	tags=40%, list=13%, signal=46%
REACTOME_AUTODEGRADATION_OF_CDH1_BY_CDH1_APC_C	56	-0.624444	-1.66629	0.0390625	0.379841	0.938	4524	tags=68%, list=22%, signal=87%
REACTOME_SCFSKP2_MEDIATED_DEGRADATION_OF_P27_P21	53	-0.645631	-1.66206	0.0336634	0.383999	0.946	5354	tags=79%, list=26%, signal=107%
REACTOME_ORC1_REMOVAL_FROM_CHROMATIN	59	-0.636826	-1.66174	0.0315582	0.376432	0.947	5713	tags=78%, list=28%, signal=108%
REACTOME_THROMBOXANE_SIGNALLING_THROUGH_TP_RECEPTOR	23	-0.540886	-1.66046	0.0140562	0.372044	0.948	2277	tags=35%, list=11%, signal=39%
KEGG_GLUTATHIONE_METABOLISM	50	-0.512883	-1.6599	0.0134357	0.366089	0.948	5108	tags=50%, list=25%, signal=66%
BIOCARTA_COMP_PATHWAY	18	-0.681247	-1.65471	0.0231214	0.374115	0.95	2587	tags=50%, list=13%, signal=57%
REACTOME_ASSEMBLY_OF_THE_PRE_REPLICATIVE_COMPLEX	57	-0.638622	-1.65461	0.0385356	0.367026	0.95	5713	tags=75%, list=28%, signal=104%
REACTOME_ACTIVATION_OF_CHAPERONE_GENES_BY_XBP1S	44	-0.507996	-1.65447	0.0371901	0.36043	0.95	3472	tags=41%, list=17%, signal=49%
REACTOME_ER_PHAGOSOME_PATHWAY	58	-0.652441	-1.653	0.0323887	0.357772	0.95	5354	tags=78%, list=26%, signal=105%
PID_INTEGRIN3_PATHWAY	43	-0.594076	-1.65295	0.0476191	0.351261	0.95	5392	tags=63%, list=26%, signal=85%
REACTOME_DESTABILIZATION_OF_MRNA_BY_AUF1_HNRNP_D0	50	-0.626242	-1.65042	0.0471513	0.351701	0.952	4524	tags=64%, list=22%, signal=82%
REACTOME_CDK_MEDIATED_PHOSPHORYLATION_AND_REMOVAL_OF_CDC6	46	-0.66268	-1.6501	0.0295858	0.34623	0.952	4524	tags=72%, list=22%, signal=92%
REACTOME_CDT1_ASSOCIATION_WITH_THE_CDC6_ORC_ORIGIN_COMPLEX	48	-0.650713	-1.6453	0.0333988	0.346922	0.954	5354	tags=75%, list=26%, signal=101%
BIOCARTA_ACE2_PATHWAY	13	-0.646747	-1.64507	0.026616	0.341508	0.954	2303	tags=31%, list=11%, signal=35%
REACTOME_INITIAL_TRIGGERING_OF_COMPLEMENT	13	-0.750861	-1.64486	0.0263158	0.330845	0.954	2587	tags=62%, list=13%, signal=70%
REACTOME_SYNTHESIS_OF_SUBSTRATES_IN_N_GLYCAN_BIOSYTHESIS	14	-0.692063	-1.64236	0.0140281	0.332149	0.957	3389	tags=57%, list=17%, signal=68%
PID_P53_DOWNSTREAM_PATHWAY	135	-0.431465	-1.64135	0.0184162	0.32959	0.957	4815	tags=48%, list=23%, signal=63%
REACTOME_P53_INDEPENDENT_G1_S_DNA_DAMAGE_CHECKPOINT	48	-0.63661	-1.63972	0.0389864	0.328486	0.957	4524	tags=71%, list=22%, signal=91%
REACTOME_PROSTACYCLIN_SIGNALLING_THROUGH_PROSTACYCLIN_RECEPTOR	19	-0.588142	-1.63702	0.020202	0.329562	0.96	2277	tags=37%, list=11%, signal=41%
REACTOME_CLASS_I_MHC_MEDIATED_ANTIGEN_PROCESSING_PRESENTATION	235	-0.40284	-1.63522	0.0205761	0.324158	0.961	4955	tags=45%, list=24%, signal=59%
REACTOME_HOST_INTERACTIONS_OF_HIV_FACTORS	120	-0.488653	-1.63521	0.0365112	0.319407	0.961	5059	tags=52%, list=25%, signal=69%
REACTOME_METABOLISM_OF_NUCLEOTIDES	72	-0.459578	-1.62867	0.031068	0.331076	0.97	4429	tags=43%, list=22%, signal=55%
BIOCARTA_CASPASE_PATHWAY	23	-0.621767	-1.62717	0.0121704	0.325207	0.97	3374	tags=61%, list=16%, signal=73%
REACTOME_APOPTOSIS	143	-0.412981	-1.627	0.0233918	0.321437	0.971	2817	tags=33%, list=14%, signal=38%
KEGG_P53_SIGNALING_PATHWAY	67	-0.47436	-1.62653	0.0367647	0.318278	0.972	3578	tags=40%, list=17%, signal=49%
REACTOME_INTEGRIN_CELL_SURFACE_INTERACTIONS	79	-0.506413	-1.62636	0.046332	0.314443	0.973	5485	tags=53%, list=27%, signal=72%
REACTOME_RESPONSE_TO_ELEVATED_PLATELET_CYTOSOLIC_CA2_	79	-0.508791	-1.6249	0.0342742	0.313719	0.973	4010	tags=46%, list=20%, signal=56%
REACTOME_VIF_MEDIATED_DEGRADATION_OF_APOBEC3G	49	-0.645125	-1.62365	0.0478088	0.308485	0.975	4524	tags=69%, list=22%, signal=89%
REACTOME_REGULATION_OF_MRNA_STABILITY_BY_PROTEINS_THAT_BIND_AU_RICH_ELEMENTS	81	-0.510706	-1.62193	0.0493097	0.304604	0.975	4959	tags=52%, list=24%, signal=68%
REACTOME_P53_DEPENDENT_G1_DNA_DAMAGE_RESPONSE	53	-0.610582	-1.62069	0.045098	0.303492	0.977	5354	tags=74%, list=26%, signal=99%
PID_P73PATHWAY	79	-0.416206	-1.619	0.0248092	0.303498	0.978	4031	tags=41%, list=20%, signal=50%
REACTOME_HYALURONAN_METABOLISM	14	-0.655446	-1.60594	0.0331384	0.319159	0.984	2430	tags=50%, list=12%, signal=57%
BIOCARTA_HIF_PATHWAY	15	-0.603561	-1.59773	0.04	0.323338	0.987	747	tags=27%, list=4%, signal=28%
BIOCARTA_STRESS_PATHWAY	25	-0.52234	-1.5976	0.0321285	0.319938	0.987	5343	tags=56%, list=26%, signal=76%
KEGG_RIBOFLAVIN_METABOLISM	16	-0.550324	-1.59716	0.0257937	0.317559	0.987	3294	tags=50%, list=16%, signal=60%
REACTOME_HIV_INFECTION	193	-0.452932	-1.59674	0.046371	0.314897	0.987	4674	tags=44%, list=23%, signal=57%
PID_TOLL_ENDOGENOUS_PATHWAY	25	-0.592934	-1.59405	0.0425101	0.311392	0.988	5210	tags=60%, list=25%, signal=80%
REACTOME_UNFOLDED_PROTEIN_RESPONSE	76	-0.447345	-1.59193	0.0401606	0.309418	0.988	4554	tags=41%, list=22%, signal=52%
REACTOME_SIGNAL_AMPLIFICATION	31	-0.4813	-1.58769	0.0252101	0.312401	0.99	3188	tags=39%, list=16%, signal=46%
PID_AMB2_NEUTROPHILS_PATHWAY	41	-0.496093	-1.58628	0.0387597	0.31227	0.99	5173	tags=46%, list=25%, signal=62%
KEGG_GLYCOSYLPHOSPHATIDYLINOSITOL_GPI_ANCHOR_BIOSYNTHESIS	25	-0.53729	-1.58476	0.0382294	0.312534	0.99	3893	tags=52%, list=19%, signal=64%
REACTOME_NOD1_2_SIGNALING_PATHWAY	30	-0.502901	-1.57809	0.0497018	0.318232	0.991	3188	tags=43%, list=16%, signal=51%
REACTOME_DIABETES_PATHWAYS	128	-0.400857	-1.57344	0.0268714	0.32569	0.991	3782	tags=35%, list=18%, signal=43%
REACTOME_REPAIR_SYNTHESIS_FOR_GAP_FILLING_BY_DNA_POL_IN_TC_NER	14	-0.757039	-1.5704	0.0275591	0.329325	0.991	3860	tags=86%, list=19%, signal=106%
BIOCARTA_FREE_PATHWAY	10	-0.634406	-1.56864	0.0376984	0.330206	0.993	2701	tags=50%, list=13%, signal=58%
BIOCARTA_DEATH_PATHWAY	33	-0.501131	-1.5656	0.0414079	0.330873	0.993	3374	tags=45%, list=16%, signal=54%
BIOCARTA_UCALPAIN_PATHWAY	18	-0.528787	-1.55383	0.0419162	0.3452	0.994	3140	tags=44%, list=15%, signal=52%
REACTOME_SYNTHESIS_OF_GLYCOSYLPHOSPHATIDYLINOSITOL_GPI	17	-0.592659	-1.5526	0.0419162	0.344815	0.994	5617	tags=71%, list=27%, signal=97%
REACTOME_ZINC_TRANSPORTERS	15	-0.555908	-1.55003	0.0476191	0.347796	0.994	1815	tags=40%, list=9%, signal=44%
REACTOME_METABOLISM_OF_CARBOHYDRATES	234	-0.368526	-1.54849	0.0283976	0.348429	0.994	5493	tags=42%, list=27%, signal=57%
PID_A6B1_A6B4_INTEGRIN_PATHWAY	46	-0.431232	-1.54739	0.0286299	0.344925	0.994	5358	tags=48%, list=26%, signal=65%
REACTOME_ANTIGEN_PROCESSING_UBIQUITINATION_PROTEASOME_DEGRADATION	198	-0.374573	-1.54277	0.0403226	0.351833	0.994	4575	tags=40%, list=22%, signal=52%
BIOCARTA_TNFR1_PATHWAY	29	-0.485188	-1.53465	0.0453649	0.338861	0.995	1240	tags=31%, list=6%, signal=33%
PID_CASPASE_PATHWAY	51	-0.423329	-1.52435	0.0364372	0.34814	0.996	2817	tags=35%, list=14%, signal=41%
KEGG_SMALL_CELL_LUNG_CANCER	84	-0.415366	-1.52184	0.0423892	0.350829	0.996	4959	tags=46%, list=24%, signal=61%
BIOCARTA_PLATELETAPP_PATHWAY	14	-0.633328	-1.51123	0.040856	0.349317	0.997	2615	tags=36%, list=13%, signal=41%
BIOCARTA_CERAMIDE_PATHWAY	22	-0.484908	-1.50995	0.032538	0.347262	0.997	3514	tags=41%, list=17%, signal=49%
REACTOME_FORMATION_OF_FIBRIN_CLOT_CLOTTING_CASCADE	31	-0.541759	-1.50847	0.0493097	0.345699	0.997	4010	tags=45%, list=20%, signal=56%
REACTOME_ADP_SIGNALLING_THROUGH_P2RY12	21	-0.506451	-1.49551	0.0492813	0.339922	0.998	3063	tags=38%, list=15%, signal=45%
REACTOME_METABOLISM_OF_AMINO_ACIDS_AND_DERIVATIVES	196	-0.378829	-1.49374	0.0486381	0.336911	0.999	4953	tags=36%, list=24%, signal=47%
REACTOME_PYRIMIDINE_METABOLISM	24	-0.478118	-1.49231	0.0447471	0.3335	0.999	4689	tags=46%, list=23%, signal=59%
REACTOME_CELL_JUNCTION_ORGANIZATION	77	-0.408391	-1.46214	0.0464646	0.343266	1	3415	tags=30%, list=17%, signal=36%
IDH-wt 1p/19q wildtype (233) versus REST (428) - IDH-wt 1p/19q wildtype UP
NAME	SIZE	ES	NES	NOM p-val	FDR q-val	FWER p-val	RANK AT MAX	LEADING EDGE
REACTOME_POST_TRANSLATIONAL_PROTEIN_MODIFICATION	180	0.532967	1.942	0.00203252	0.866456	0.279	4792	tags=51%, list=23%, signal=65%
REACTOME_BIOSYNTHESIS_OF_THE_N_GLYCAN_PRECURSOR_DOLICHOL_LIPID_LINKED_OLIGOSACCHARIDE_LLO_AND_TRANSFER_TO_A_NASCENT_PROTEIN	28	0.718809	1.93407	0	0.486233	0.298	2884	tags=61%, list=14%, signal=71%
REACTOME_ASPARAGINE_N_LINKED_GLYCOSYLATION	80	0.622434	1.91501	0.00197628	0.425195	0.346	3117	tags=54%, list=15%, signal=63%
KEGG_N_GLYCAN_BIOSYNTHESIS	46	0.636489	1.89532	0.00393701	0.418916	0.404	3117	tags=54%, list=15%, signal=64%
KEGG_AMINO_SUGAR_AND_NUCLEOTIDE_SUGAR_METABOLISM	44	0.615038	1.83001	0.00212766	0.735637	0.63	3908	tags=52%, list=19%, signal=64%
KEGG_PATHOGENIC_ESCHERICHIA_COLI_INFECTION	53	0.544207	1.81057	0.00423729	0.762263	0.687	2248	tags=38%, list=11%, signal=42%
BIOCARTA_SODD_PATHWAY	10	0.818261	1.80833	0	0.667447	0.689	1472	tags=60%, list=7%, signal=65%
BIOCARTA_PROTEASOME_PATHWAY	28	0.783105	1.78638	0.00398406	0.742698	0.746	2732	tags=71%, list=13%, signal=82%
REACTOME_HYALURONAN_UPTAKE_AND_DEGRADATION	10	0.798147	1.77737	0.00208768	0.726349	0.764	3094	tags=70%, list=15%, signal=82%
BIOCARTA_CLASSIC_PATHWAY	13	0.756332	1.76611	0.021097	0.735178	0.784	2303	tags=54%, list=11%, signal=61%
REACTOME_POST_TRANSLATIONAL_MODIFICATION_SYNTHESIS_OF_GPI_ANCHORED_PROTEINS	26	0.639502	1.75499	0.00206612	0.749642	0.81	5716	tags=77%, list=28%, signal=107%
REACTOME_S_PHASE	100	0.652159	1.7449	0.018711	0.760855	0.835	3638	tags=64%, list=18%, signal=77%
KEGG_GLUTATHIONE_METABOLISM	50	0.543948	1.73268	0.00631579	0.793966	0.866	4323	tags=46%, list=21%, signal=58%
REACTOME_MITOTIC_G1_G1_S_PHASES	124	0.59585	1.73132	0.0351967	0.745098	0.869	5177	tags=67%, list=25%, signal=89%
REACTOME_CLASS_I_MHC_MEDIATED_ANTIGEN_PROCESSING_PRESENTATION	235	0.424038	1.72446	0.012	0.73604	0.88	3962	tags=41%, list=19%, signal=51%
REACTOME_THROMBOXANE_SIGNALLING_THROUGH_TP_RECEPTOR	23	0.561476	1.72254	0.00622407	0.703821	0.885	2133	tags=35%, list=10%, signal=39%
REACTOME_SYNTHESIS_AND_INTERCONVERSION_OF_NUCLEOTIDE_DI_AND_TRIPHOSPHATES	19	0.660431	1.71995	0.00202429	0.679711	0.888	4110	tags=63%, list=20%, signal=79%
REACTOME_CELL_CYCLE_CHECKPOINTS	105	0.617907	1.71376	0.0265306	0.676224	0.89	3568	tags=61%, list=17%, signal=73%
REACTOME_PROSTACYCLIN_SIGNALLING_THROUGH_PROSTACYCLIN_RECEPTOR	19	0.587186	1.71102	0.0160321	0.655603	0.893	2133	tags=37%, list=10%, signal=41%
REACTOME_G1_S_TRANSITION	100	0.627682	1.71081	0.022869	0.62371	0.893	3568	tags=60%, list=17%, signal=72%
KEGG_MISMATCH_REPAIR	23	0.703424	1.70962	0.0182186	0.600247	0.895	4181	tags=78%, list=20%, signal=98%
REACTOME_SYNTHESIS_OF_DNA	84	0.656338	1.70745	0.0263158	0.583162	0.897	4153	tags=69%, list=20%, signal=86%
REACTOME_HYALURONAN_METABOLISM	14	0.702011	1.70282	0.0106838	0.580963	0.904	4134	tags=64%, list=20%, signal=80%
REACTOME_SIGNAL_AMPLIFICATION	31	0.515005	1.70233	0.00816326	0.537441	0.905	2133	tags=35%, list=10%, signal=40%
REACTOME_SYNTHESIS_OF_SUBSTRATES_IN_N_GLYCAN_BIOSYTHESIS	14	0.706946	1.702	0.0121212	0.518466	0.905	2884	tags=57%, list=14%, signal=66%
REACTOME_ACTIVATION_OF_CHAPERONE_GENES_BY_XBP1S	44	0.525682	1.70061	0.0200803	0.505615	0.907	3035	tags=43%, list=15%, signal=51%
BIOCARTA_CDC42RAC_PATHWAY	16	0.673908	1.70026	0.0177866	0.489374	0.908	1896	tags=50%, list=9%, signal=55%
BIOCARTA_COMP_PATHWAY	18	0.660212	1.69447	0.0411255	0.480417	0.911	3318	tags=50%, list=16%, signal=60%
PID_PRL_SIGNALING_EVENTS_PATHWAY	23	0.555551	1.69384	0.0184426	0.467555	0.911	3593	tags=52%, list=18%, signal=63%
REACTOME_EXTRINSIC_PATHWAY_FOR_APOPTOSIS	13	0.777176	1.69183	0.00814664	0.460039	0.915	3591	tags=77%, list=18%, signal=93%
KEGG_COMPLEMENT_AND_COAGULATION_CASCADES	68	0.569489	1.69005	0.0286976	0.452903	0.92	4778	tags=49%, list=23%, signal=63%
REACTOME_ADP_SIGNALLING_THROUGH_P2RY1	25	0.546914	1.68999	0.00617284	0.439725	0.92	2133	tags=36%, list=10%, signal=40%
REACTOME_ANTIGEN_PROCESSING_CROSS_PRESENTATION	72	0.620021	1.68523	0.0386179	0.431502	0.926	5177	tags=72%, list=25%, signal=96%
REACTOME_REGULATION_OF_MITOTIC_CELL_CYCLE	77	0.613678	1.68394	0.0143149	0.424316	0.929	3320	tags=58%, list=16%, signal=69%
REACTOME_CYCLIN_E_ASSOCIATED_EVENTS_DURING_G1_S_TRANSITION_	62	0.622556	1.68161	0.0342742	0.420813	0.929	5177	tags=73%, list=25%, signal=97%
KEGG_GLYCOSYLPHOSPHATIDYLINOSITOL_GPI_ANCHOR_BIOSYNTHESIS	25	0.580745	1.68027	0.014433	0.415159	0.932	3463	tags=52%, list=17%, signal=62%
PID_INTEGRIN3_PATHWAY	43	0.590317	1.67442	0.0357143	0.425054	0.936	5273	tags=60%, list=26%, signal=81%
KEGG_GLYCOSAMINOGLYCAN_DEGRADATION	21	0.629993	1.67414	0.0247934	0.415859	0.937	3284	tags=52%, list=16%, signal=62%
BIOCARTA_CASPASE_PATHWAY	23	0.638546	1.66741	0.0223124	0.428791	0.945	3277	tags=65%, list=16%, signal=78%
KEGG_PYRIMIDINE_METABOLISM	98	0.494765	1.66538	0.0169133	0.424945	0.947	4251	tags=48%, list=21%, signal=60%
KEGG_LEISHMANIA_INFECTION	70	0.575756	1.66505	0.048218	0.415986	0.947	4926	tags=66%, list=24%, signal=86%
REACTOME_CELL_EXTRACELLULAR_MATRIX_INTERACTIONS	14	0.699637	1.66022	0.0195695	0.424701	0.952	2973	tags=64%, list=15%, signal=75%
PID_ATR_PATHWAY	39	0.614059	1.65675	0.0487805	0.417461	0.954	3448	tags=56%, list=17%, signal=68%
REACTOME_SYNTHESIS_OF_GLYCOSYLPHOSPHATIDYLINOSITOL_GPI	17	0.644427	1.65626	0.0142566	0.401715	0.954	5716	tags=82%, list=28%, signal=114%
REACTOME_METABOLISM_OF_CARBOHYDRATES	234	0.386937	1.65564	0.00617284	0.395877	0.955	5818	tags=46%, list=28%, signal=63%
PID_SYNDECAN_4_PATHWAY	32	0.567001	1.65329	0.0271399	0.395921	0.956	1657	tags=41%, list=8%, signal=44%
KEGG_PROTEASOME	44	0.663508	1.64389	0.0441767	0.408694	0.96	3320	tags=61%, list=16%, signal=73%
KEGG_DNA_REPLICATION	36	0.703233	1.64125	0.0390144	0.40228	0.96	4153	tags=72%, list=20%, signal=90%
REACTOME_M_G1_TRANSITION	72	0.643191	1.6409	0.0390947	0.396242	0.961	5177	tags=74%, list=25%, signal=98%
REACTOME_ORC1_REMOVAL_FROM_CHROMATIN	59	0.624127	1.64028	0.0479042	0.391206	0.962	3568	tags=61%, list=17%, signal=74%
BIOCARTA_INFLAM_PATHWAY	29	0.588312	1.63795	0.0361991	0.384831	0.964	6554	tags=62%, list=32%, signal=91%
REACTOME_RESPONSE_TO_ELEVATED_PLATELET_CYTOSOLIC_CA2_	79	0.495362	1.6372	0.0354906	0.380233	0.964	5119	tags=51%, list=25%, signal=67%
REACTOME_ACTIVATION_OF_ATR_IN_RESPONSE_TO_REPLICATION_STRESS	29	0.738964	1.63551	0.0421687	0.378778	0.965	3568	tags=76%, list=17%, signal=92%
REACTOME_G2_M_CHECKPOINTS	35	0.723569	1.62974	0.0482897	0.388282	0.968	3568	tags=77%, list=17%, signal=93%
BIOCARTA_STRESS_PATHWAY	25	0.547242	1.62796	0.0164609	0.387765	0.969	5352	tags=56%, list=26%, signal=76%
REACTOME_TRANSCRIPTION_COUPLED_NER_TC_NER	44	0.561147	1.62724	0.0346232	0.383431	0.969	4153	tags=59%, list=20%, signal=74%
REACTOME_ZINC_TRANSPORTERS	15	0.599604	1.62422	0.0325203	0.380825	0.973	2047	tags=40%, list=10%, signal=44%
REACTOME_ASSEMBLY_OF_THE_PRE_REPLICATIVE_COMPLEX	57	0.636866	1.62304	0.0490798	0.379101	0.973	5177	tags=74%, list=25%, signal=98%
REACTOME_DNA_STRAND_ELONGATION	30	0.765637	1.62285	0.0245399	0.374184	0.973	4153	tags=87%, list=20%, signal=109%
BIOCARTA_FEEDER_PATHWAY	9	0.671196	1.62226	0.03125	0.370412	0.975	826	tags=33%, list=4%, signal=35%
BIOCARTA_EPHA4_PATHWAY	10	0.624667	1.62169	0.018711	0.36651	0.976	1482	tags=40%, list=7%, signal=43%
REACTOME_APC_C_CDH1_MEDIATED_DEGRADATION_OF_CDC20_AND_OTHER_APC_C_CDH1_TARGETED_PROTEINS_IN_LATE_MITOSIS_EARLY_G1	64	0.613995	1.6203	0.037037	0.359972	0.977	3320	tags=59%, list=16%, signal=71%
REACTOME_GLYCOSPHINGOLIPID_METABOLISM	37	0.50642	1.61942	0.0352697	0.357689	0.978	2246	tags=32%, list=11%, signal=36%
REACTOME_LAGGING_STRAND_SYNTHESIS	19	0.762228	1.61847	0.0265306	0.355358	0.978	4153	tags=84%, list=20%, signal=106%
REACTOME_SCFSKP2_MEDIATED_DEGRADATION_OF_P27_P21	53	0.627263	1.61814	0.0460922	0.34683	0.978	5177	tags=75%, list=25%, signal=101%
REACTOME_LIPID_DIGESTION_MOBILIZATION_AND_TRANSPORT	45	0.474698	1.61806	0.0087146	0.342558	0.978	3616	tags=36%, list=18%, signal=43%
REACTOME_REPAIR_SYNTHESIS_FOR_GAP_FILLING_BY_DNA_POL_IN_TC_NER	14	0.788319	1.61759	0.0204499	0.339295	0.979	3904	tags=93%, list=19%, signal=115%
BIOCARTA_SALMONELLA_PATHWAY	13	0.703911	1.61556	0.0282828	0.339649	0.979	3924	tags=69%, list=19%, signal=86%
REACTOME_MICRORNA_MIRNA_BIOGENESIS	21	0.573753	1.61278	0.0484848	0.341931	0.979	3003	tags=48%, list=15%, signal=56%
PID_HIV_NEF_PATHWAY	35	0.508583	1.60615	0.0222222	0.34939	0.983	1472	tags=34%, list=7%, signal=37%
NABA_ECM_REGULATORS	230	0.410176	1.60212	0.0229885	0.347411	0.984	5311	tags=36%, list=26%, signal=48%
REACTOME_HOST_INTERACTIONS_OF_HIV_FACTORS	120	0.480757	1.60038	0.0442105	0.343369	0.985	5177	tags=53%, list=25%, signal=71%
BIOCARTA_ACE2_PATHWAY	13	0.626006	1.59957	0.029106	0.337214	0.985	2819	tags=31%, list=14%, signal=36%
REACTOME_APOPTOSIS	143	0.408058	1.59918	0.0283401	0.334337	0.985	3424	tags=36%, list=17%, signal=43%
REACTOME_METABOLISM_OF_NUCLEOTIDES	72	0.453698	1.59712	0.0308008	0.328691	0.987	5455	tags=50%, list=27%, signal=68%
REACTOME_INTEGRIN_CELL_SURFACE_INTERACTIONS	79	0.495853	1.59704	0.0448718	0.325338	0.987	5837	tags=57%, list=28%, signal=79%
BIOCARTA_SKP2E2F_PATHWAY	10	0.691614	1.5912	0.0198413	0.327883	0.988	3424	tags=60%, list=17%, signal=72%
REACTOME_POL_SWITCHING	13	0.801117	1.58441	0.0168421	0.338973	0.989	3904	tags=92%, list=19%, signal=114%
REACTOME_BASIGIN_INTERACTIONS	24	0.509842	1.58189	0.022449	0.337963	0.99	3405	tags=38%, list=17%, signal=45%
BIOCARTA_DEATH_PATHWAY	33	0.513284	1.58121	0.0360721	0.33282	0.99	4190	tags=58%, list=20%, signal=72%
REACTOME_METAL_ION_SLC_TRANSPORTERS	22	0.551109	1.58077	0.0471513	0.330391	0.99	2545	tags=41%, list=12%, signal=47%
REACTOME_CELL_SURFACE_INTERACTIONS_AT_THE_VASCULAR_WALL	84	0.452355	1.57747	0.0423729	0.3317	0.99	5273	tags=49%, list=26%, signal=65%
KEGG_GLYCOSPHINGOLIPID_BIOSYNTHESIS_GLOBO_SERIES	14	0.580555	1.57706	0.0395257	0.329477	0.99	1906	tags=43%, list=9%, signal=47%
KEGG_LEUKOCYTE_TRANSENDOTHELIAL_MIGRATION	115	0.430039	1.57329	0.0481172	0.331516	0.99	2830	tags=34%, list=14%, signal=39%
REACTOME_UNFOLDED_PROTEIN_RESPONSE	76	0.441991	1.57265	0.0470348	0.32993	0.991	5042	tags=46%, list=25%, signal=61%
REACTOME_TRANSPORT_OF_VITAMINS_NUCLEOSIDES_AND_RELATED_MOLECULES	31	0.493103	1.57203	0.0320513	0.322436	0.991	3327	tags=32%, list=16%, signal=38%
REACTOME_PROCESSIVE_SYNTHESIS_ON_THE_LAGGING_STRAND	15	0.749413	1.57153	0.0268041	0.320728	0.991	4153	tags=80%, list=20%, signal=100%
PID_CASPASE_PATHWAY	51	0.4242	1.57079	0.0426829	0.319403	0.991	3277	tags=39%, list=16%, signal=47%
REACTOME_ADVANCED_GLYCOSYLATION_ENDPRODUCT_RECEPTOR_SIGNALING	13	0.564429	1.56857	0.0405983	0.318068	0.992	3623	tags=46%, list=18%, signal=56%
BIOCARTA_FREE_PATHWAY	10	0.658194	1.56748	0.029724	0.317587	0.993	3507	tags=50%, list=17%, signal=60%
BIOCARTA_PLATELETAPP_PATHWAY	14	0.644229	1.56651	0.0360934	0.314478	0.993	2976	tags=36%, list=15%, signal=42%
REACTOME_NEF_MEDIATED_DOWNREGULATION_OF_MHC_CLASS_I_COMPLEX_CELL_SURFACE_EXPRESSION	9	0.642765	1.56425	0.0244898	0.311246	0.994	3349	tags=56%, list=16%, signal=66%
REACTOME_ANTIGEN_PROCESSING_UBIQUITINATION_PROTEASOME_DEGRADATION	198	0.379907	1.56221	0.0296443	0.310426	0.994	3962	tags=37%, list=19%, signal=45%
PID_P73PATHWAY	79	0.393664	1.56193	0.0390144	0.308596	0.994	3962	tags=39%, list=19%, signal=48%
KEGG_BLADDER_CANCER	42	0.426668	1.55782	0.0267857	0.314575	0.994	5082	tags=43%, list=25%, signal=57%
PID_PTP1B_PATHWAY	52	0.470712	1.55721	0.0484211	0.313239	0.994	4104	tags=44%, list=20%, signal=55%
REACTOME_IMMUNE_SYSTEM	885	0.368347	1.55513	0.0365591	0.307946	0.994	5136	tags=41%, list=25%, signal=52%
PID_P53_DOWNSTREAM_PATHWAY	135	0.403807	1.54972	0.0448718	0.301982	0.994	4893	tags=50%, list=24%, signal=65%
REACTOME_ADP_SIGNALLING_THROUGH_P2RY12	21	0.508247	1.54906	0.048583	0.29882	0.995	2133	tags=33%, list=10%, signal=37%
REACTOME_PTM_GAMMA_CARBOXYLATION_HYPUSINE_FORMATION_AND_ARYLSULFATASE_ACTIVATION	26	0.523818	1.5489	0.0414938	0.296881	0.995	6245	tags=62%, list=30%, signal=88%
BIOCARTA_FAS_PATHWAY	30	0.537379	1.54847	0.0386965	0.295576	0.995	2615	tags=43%, list=13%, signal=50%
BIOCARTA_P38MAPK_PATHWAY	39	0.443116	1.54816	0.0421687	0.294115	0.995	4085	tags=44%, list=20%, signal=54%
BIOCARTA_P27_PATHWAY	13	0.635867	1.54763	0.0341365	0.293116	0.995	4291	tags=69%, list=21%, signal=88%
BIOCARTA_MPR_PATHWAY	34	0.490903	1.54409	0.0428571	0.295745	0.996	1896	tags=32%, list=9%, signal=36%
REACTOME_TRAF6_MEDIATED_IRF7_ACTIVATION_IN_TLR7_8_OR_9_SIGNALING	10	0.696539	1.54168	0.0470348	0.296026	0.997	4694	tags=80%, list=23%, signal=104%
REACTOME_REMOVAL_OF_THE_FLAP_INTERMEDIATE_FROM_THE_C_STRAND	10	0.752441	1.53934	0.0286299	0.296231	0.997	3904	tags=80%, list=19%, signal=99%
KEGG_VIBRIO_CHOLERAE_INFECTION	54	0.429229	1.53916	0.0318725	0.294642	0.997	2664	tags=33%, list=13%, signal=38%
PID_GLYPICAN_1PATHWAY	27	0.48918	1.53113	0.0456349	0.290197	0.998	3892	tags=44%, list=19%, signal=55%
REACTOME_LATENT_INFECTION_OF_HOMO_SAPIENS_WITH_MYCOBACTERIUM_TUBERCULOSIS	31	0.507328	1.52881	0.0495868	0.290526	0.998	5831	tags=58%, list=28%, signal=81%
PID_SYNDECAN_2_PATHWAY	33	0.454323	1.52401	0.0433884	0.29413	0.998	3507	tags=42%, list=17%, signal=51%
BIOCARTA_CERAMIDE_PATHWAY	22	0.474422	1.52348	0.0407767	0.293259	0.998	5271	tags=50%, list=26%, signal=67%
REACTOME_ADAPTIVE_IMMUNE_SYSTEM	510	0.356312	1.52208	0.0341151	0.292276	0.998	5122	tags=42%, list=25%, signal=55%
REACTOME_LIPOPROTEIN_METABOLISM	28	0.525166	1.48216	0.0498915	0.329303	0.999	3616	tags=39%, list=18%, signal=48%
REACTOME_DIABETES_PATHWAYS	128	0.377201	1.47717	0.0491071	0.332165	0.999	4114	tags=37%, list=20%, signal=46%
REACTOME_BINDING_AND_ENTRY_OF_HIV_VIRION	4	0.851686	1.47653	0.0291667	0.33173	0.999	3043	tags=100%, list=15%, signal=117%
IDH-wt 1p/19q wildtype (233) versus REST (428) - REST UP
NAME	SIZE	ES	NES	NOM p-val	FDR q-val	FWER p-val	RANK AT MAX	LEADING EDGE
REACTOME_SYNTHESIS_OF_PIPS_AT_THE_LATE_ENDOSOME_MEMBRANE	10	-0.709798	-1.64771	0.0195695	1	0.955	4638	tags=70%, list=23%, signal=90%
REACTOME_REGULATION_OF_INSULIN_SECRETION_BY_ACETYLCHOLINE	10	-0.638464	-1.61028	0.0280561	1	0.982	2710	tags=50%, list=13%, signal=58%
REACTOME_PI3K_EVENTS_IN_ERBB4_SIGNALING	36	-0.445013	-1.54492	0.024952	1	0.998	3022	tags=36%, list=15%, signal=42%
BIOCARTA_MYOSIN_PATHWAY	31	-0.504885	-1.53632	0.0492126	1	0.998	4549	tags=55%, list=22%, signal=70%
REACTOME_PIP3_ACTIVATES_AKT_SIGNALING	27	-0.461105	-1.51745	0.041502	1	1	3022	tags=41%, list=15%, signal=48%
BIOCARTA_PS1_PATHWAY	14	-0.568454	-1.50984	0.0471513	1	1	2938	tags=57%, list=14%, signal=67%
REACTOME_PI3K_AKT_ACTIVATION	36	-0.429651	-1.49134	0.0471698	1	1	4377	tags=50%, list=21%, signal=63%
REACTOME_PI_3K_CASCADE	54	-0.394413	-1.43992	0.0327869	1	1	4435	tags=37%, list=22%, signal=47%
IDH-mut 1p/19q co-deleted (169) versus REST (492) - IDH-mut 1p/19q co-deleted UP
NAME	SIZE	ES	NES	NOM p-val	FDR q-val	FWER p-val	RANK AT MAX	LEADING EDGE
REACTOME_PIP3_ACTIVATES_AKT_SIGNALING	27	0.458627	1.54635	0.0476191	1	0.998	2894	tags=44%, list=14%, signal=52%
REACTOME_PI3K_EVENTS_IN_ERBB4_SIGNALING	36	0.436879	1.54157	0.0371991	1	0.998	2894	tags=39%, list=14%, signal=45%
REACTOME_PI_3K_CASCADE	54	0.393165	1.50828	0.0270936	1	0.998	3609	tags=37%, list=18%, signal=45%
IDH-mut 1p/19q co-deleted (169) versus REST (492) - REST UP
NAME	SIZE	ES	NES	NOM p-val	FDR q-val	FWER p-val	RANK AT MAX	LEADING EDGE
REACTOME_POST_TRANSLATIONAL_PROTEIN_MODIFICATION	180	-0.564899	-2.02428	0	0.326738	0.114	4952	tags=53%, list=24%, signal=69%
REACTOME_HYALURONAN_UPTAKE_AND_DEGRADATION	10	-0.896932	-1.95929	0	0.365749	0.21	1649	tags=70%, list=8%, signal=76%
REACTOME_BASIGIN_INTERACTIONS	24	-0.649846	-1.94294	0.00372439	0.308453	0.249	1882	tags=38%, list=9%, signal=41%
REACTOME_BIOSYNTHESIS_OF_THE_N_GLYCAN_PRECURSOR_DOLICHOL_LIPID_LINKED_OLIGOSACCHARIDE_LLO_AND_TRANSFER_TO_A_NASCENT_PROTEIN	28	-0.723943	-1.92243	0.00200803	0.300212	0.294	3346	tags=64%, list=16%, signal=77%
REACTOME_ASPARAGINE_N_LINKED_GLYCOSYLATION	80	-0.628595	-1.92048	0.00204918	0.24823	0.301	2482	tags=49%, list=12%, signal=55%
KEGG_N_GLYCAN_BIOSYNTHESIS	46	-0.66366	-1.9023	0	0.264956	0.342	3951	tags=59%, list=19%, signal=73%
KEGG_GLYCOSAMINOGLYCAN_DEGRADATION	21	-0.698985	-1.86857	0.0019685	0.35257	0.454	1958	tags=48%, list=10%, signal=53%
BIOCARTA_AKAP95_PATHWAY	12	-0.730058	-1.86706	0	0.313415	0.459	3553	tags=58%, list=17%, signal=71%
REACTOME_GLYCOSPHINGOLIPID_METABOLISM	37	-0.570813	-1.86088	0.00575816	0.297289	0.473	2282	tags=32%, list=11%, signal=36%
KEGG_GLYCOSYLPHOSPHATIDYLINOSITOL_GPI_ANCHOR_BIOSYNTHESIS	25	-0.623572	-1.83229	0.0040404	0.369016	0.572	4284	tags=56%, list=21%, signal=71%
REACTOME_HYALURONAN_METABOLISM	14	-0.773454	-1.8248	0.00196464	0.364834	0.603	1649	tags=50%, list=8%, signal=54%
REACTOME_THROMBOXANE_SIGNALLING_THROUGH_TP_RECEPTOR	23	-0.573743	-1.81697	0.00380952	0.362785	0.624	3323	tags=39%, list=16%, signal=47%
REACTOME_POST_TRANSLATIONAL_MODIFICATION_SYNTHESIS_OF_GPI_ANCHORED_PROTEINS	26	-0.666233	-1.80394	0.00208333	0.383672	0.66	4284	tags=65%, list=21%, signal=83%
REACTOME_CLASS_I_MHC_MEDIATED_ANTIGEN_PROCESSING_PRESENTATION	235	-0.449039	-1.77553	0.00814664	0.477546	0.731	4133	tags=41%, list=20%, signal=51%
REACTOME_INTERFERON_SIGNALING	153	-0.521212	-1.77008	0.0217391	0.470358	0.743	5514	tags=54%, list=27%, signal=73%
REACTOME_ADP_SIGNALLING_THROUGH_P2RY1	25	-0.555626	-1.76531	0.00759013	0.462628	0.755	3323	tags=40%, list=16%, signal=48%
REACTOME_SIGNAL_AMPLIFICATION	31	-0.526175	-1.75783	0.00195695	0.46959	0.775	3323	tags=39%, list=16%, signal=46%
BIOCARTA_G2_PATHWAY	24	-0.634039	-1.75427	0.0227273	0.45835	0.786	3477	tags=58%, list=17%, signal=70%
KEGG_AMINO_SUGAR_AND_NUCLEOTIDE_SUGAR_METABOLISM	44	-0.589942	-1.74747	0.00798403	0.4662	0.799	3228	tags=43%, list=16%, signal=51%
REACTOME_METABOLISM_OF_CARBOHYDRATES	234	-0.423635	-1.74466	0	0.45387	0.809	4855	tags=39%, list=24%, signal=50%
REACTOME_ACTIVATION_OF_CHAPERONE_GENES_BY_XBP1S	44	-0.545715	-1.74219	0.0237154	0.444392	0.819	3426	tags=45%, list=17%, signal=54%
BIOCARTA_MPR_PATHWAY	34	-0.553079	-1.73594	0.0158416	0.449694	0.836	2318	tags=35%, list=11%, signal=40%
REACTOME_ADVANCED_GLYCOSYLATION_ENDPRODUCT_RECEPTOR_SIGNALING	13	-0.651042	-1.73291	0.0110906	0.443151	0.84	1612	tags=38%, list=8%, signal=42%
REACTOME_PROSTACYCLIN_SIGNALLING_THROUGH_PROSTACYCLIN_RECEPTOR	19	-0.600062	-1.72921	0.00957854	0.440553	0.846	3323	tags=42%, list=16%, signal=50%
REACTOME_IMMUNE_SYSTEM	885	-0.401658	-1.7222	0.0226415	0.450544	0.857	5354	tags=41%, list=26%, signal=54%
BIOCARTA_CASPASE_PATHWAY	23	-0.664814	-1.71628	0.00787402	0.457132	0.876	4615	tags=74%, list=23%, signal=95%
BIOCARTA_CLASSIC_PATHWAY	13	-0.763696	-1.71102	0.0146252	0.463627	0.883	2272	tags=54%, list=11%, signal=61%
KEGG_PATHOGENIC_ESCHERICHIA_COLI_INFECTION	53	-0.515653	-1.70387	0.0295858	0.47816	0.89	2254	tags=34%, list=11%, signal=38%
REACTOME_CELL_CYCLE_CHECKPOINTS	105	-0.613087	-1.69984	0.0251938	0.479214	0.9	4027	tags=63%, list=20%, signal=78%
REACTOME_ZINC_TRANSPORTERS	15	-0.636256	-1.69967	0.00567108	0.463831	0.901	1015	tags=33%, list=5%, signal=35%
REACTOME_MITOTIC_G1_G1_S_PHASES	124	-0.596594	-1.69837	0.0197239	0.454024	0.902	4646	tags=62%, list=23%, signal=80%
BIOCARTA_CDC42RAC_PATHWAY	16	-0.686796	-1.69796	0.0324544	0.441215	0.904	2254	tags=50%, list=11%, signal=56%
REACTOME_REGULATED_PROTEOLYSIS_OF_P75NTR	10	-0.746846	-1.6943	0.00961539	0.44246	0.914	4268	tags=70%, list=21%, signal=88%
BIOCARTA_PROTEASOME_PATHWAY	28	-0.757842	-1.69398	0.0123203	0.430646	0.914	4027	tags=75%, list=20%, signal=93%
REACTOME_CELL_JUNCTION_ORGANIZATION	77	-0.465481	-1.69002	0.00713012	0.433092	0.918	3989	tags=38%, list=19%, signal=47%
KEGG_GLYCOSPHINGOLIPID_BIOSYNTHESIS_GLOBO_SERIES	14	-0.622232	-1.68639	0.00603622	0.435698	0.925	1155	tags=36%, list=6%, signal=38%
REACTOME_G1_S_TRANSITION	100	-0.618748	-1.6816	0.0254902	0.441979	0.93	4646	tags=66%, list=23%, signal=85%
BIOCARTA_GLYCOLYSIS_PATHWAY	10	-0.782818	-1.68129	0.00952381	0.431619	0.93	1517	tags=50%, list=7%, signal=54%
REACTOME_G_BETA_GAMMA_SIGNALLING_THROUGH_PI3KGAMMA	25	-0.539215	-1.68055	0.0114068	0.423097	0.93	5363	tags=52%, list=26%, signal=70%
KEGG_GLUTATHIONE_METABOLISM	50	-0.531231	-1.67674	0.00392927	0.416873	0.933	4782	tags=48%, list=23%, signal=62%
KEGG_VIBRIO_CHOLERAE_INFECTION	54	-0.483667	-1.67634	0.0185185	0.408211	0.933	1955	tags=30%, list=10%, signal=33%
REACTOME_TRANSPORT_TO_THE_GOLGI_AND_SUBSEQUENT_MODIFICATION	33	-0.5727	-1.67503	0.0318091	0.40316	0.934	2423	tags=45%, list=12%, signal=51%
REACTOME_ENOS_ACTIVATION_AND_REGULATION	19	-0.565281	-1.67137	0.0162162	0.387964	0.938	3774	tags=37%, list=18%, signal=45%
REACTOME_CELL_EXTRACELLULAR_MATRIX_INTERACTIONS	14	-0.704626	-1.66576	0.0213178	0.398385	0.943	3765	tags=79%, list=18%, signal=96%
BIOCARTA_SKP2E2F_PATHWAY	10	-0.732925	-1.66381	0.00943396	0.396552	0.947	3587	tags=60%, list=17%, signal=73%
REACTOME_S_PHASE	100	-0.625854	-1.66226	0.0276134	0.39363	0.949	4244	tags=63%, list=21%, signal=79%
REACTOME_SYNTHESIS_OF_SUBSTRATES_IN_N_GLYCAN_BIOSYTHESIS	14	-0.690315	-1.66226	0.016129	0.385757	0.949	3090	tags=57%, list=15%, signal=67%
REACTOME_ADP_SIGNALLING_THROUGH_P2RY12	21	-0.545686	-1.65691	0.0211946	0.394133	0.953	3323	tags=38%, list=16%, signal=45%
KEGG_OTHER_GLYCAN_DEGRADATION	16	-0.634013	-1.65171	0.0345528	0.402784	0.956	4079	tags=63%, list=20%, signal=78%
KEGG_LYSOSOME	121	-0.491143	-1.65131	0.0447471	0.396061	0.956	4956	tags=45%, list=24%, signal=60%
REACTOME_REGULATION_OF_MITOTIC_CELL_CYCLE	77	-0.603099	-1.65057	0.0260521	0.390948	0.956	4027	tags=61%, list=20%, signal=76%
REACTOME_CYTOKINE_SIGNALING_IN_IMMUNE_SYSTEM	263	-0.440972	-1.64844	0.0392157	0.390418	0.959	5211	tags=44%, list=25%, signal=59%
REACTOME_ADAPTIVE_IMMUNE_SYSTEM	510	-0.385161	-1.64642	0.0195695	0.383002	0.961	5844	tags=46%, list=29%, signal=62%
REACTOME_METAL_ION_SLC_TRANSPORTERS	22	-0.581176	-1.64639	0.0221402	0.376435	0.961	2016	tags=36%, list=10%, signal=40%
REACTOME_SYNTHESIS_OF_DNA	84	-0.645967	-1.6452	0.0239044	0.373352	0.962	4027	tags=64%, list=20%, signal=80%
REACTOME_SYNTHESIS_OF_GLYCOSYLPHOSPHATIDYLINOSITOL_GPI	17	-0.628147	-1.64324	0.0178926	0.372876	0.965	4284	tags=65%, list=21%, signal=82%
REACTOME_EXTRINSIC_PATHWAY_FOR_APOPTOSIS	13	-0.751407	-1.63991	0.016129	0.376137	0.965	2817	tags=69%, list=14%, signal=80%
REACTOME_ANTIGEN_PROCESSING_CROSS_PRESENTATION	72	-0.635957	-1.63936	0.0357895	0.371924	0.965	4027	tags=63%, list=20%, signal=78%
PID_AURORA_A_PATHWAY	31	-0.547052	-1.63449	0.0351202	0.380176	0.966	3477	tags=45%, list=17%, signal=54%
PID_PRL_SIGNALING_EVENTS_PATHWAY	23	-0.551442	-1.62919	0.0318091	0.390317	0.971	3587	tags=48%, list=17%, signal=58%
KEGG_PURINE_METABOLISM	158	-0.398343	-1.62768	0.00540541	0.388619	0.974	5413	tags=39%, list=26%, signal=53%
REACTOME_ANTIGEN_PRESENTATION_FOLDING_ASSEMBLY_AND_PEPTIDE_LOADING_OF_CLASS_I_MHC	20	-0.70441	-1.61585	0.0498008	0.407397	0.979	4356	tags=85%, list=21%, signal=108%
REACTOME_METABOLISM_OF_NUCLEOTIDES	72	-0.481861	-1.61444	0.0178571	0.40543	0.981	5337	tags=49%, list=26%, signal=65%
PID_ATR_PATHWAY	39	-0.617523	-1.61382	0.0493097	0.396212	0.982	3829	tags=59%, list=19%, signal=72%
BIOCARTA_VITCB_PATHWAY	11	-0.681702	-1.61371	0.027881	0.390976	0.982	2299	tags=45%, list=11%, signal=51%
REACTOME_PTM_GAMMA_CARBOXYLATION_HYPUSINE_FORMATION_AND_ARYLSULFATASE_ACTIVATION	26	-0.536484	-1.61347	0.0322581	0.386259	0.982	4946	tags=50%, list=24%, signal=66%
REACTOME_M_G1_TRANSITION	72	-0.639039	-1.61332	0.0478088	0.381496	0.982	4646	tags=68%, list=23%, signal=88%
REACTOME_SYNTHESIS_AND_INTERCONVERSION_OF_NUCLEOTIDE_DI_AND_TRIPHOSPHATES	19	-0.621885	-1.6107	0.0350195	0.383227	0.983	5337	tags=68%, list=26%, signal=92%
KEGG_MISMATCH_REPAIR	23	-0.673801	-1.60917	0.0458015	0.382568	0.984	5144	tags=78%, list=25%, signal=104%
BIOCARTA_D4GDI_PATHWAY	13	-0.634504	-1.60438	0.017341	0.391044	0.987	2369	tags=54%, list=12%, signal=61%
KEGG_PYRIMIDINE_METABOLISM	98	-0.482438	-1.60402	0.0261569	0.387097	0.987	5337	tags=52%, list=26%, signal=70%
REACTOME_POST_CHAPERONIN_TUBULIN_FOLDING_PATHWAY	16	-0.649029	-1.60206	0.0287908	0.388061	0.987	1395	tags=38%, list=7%, signal=40%
PID_HIF1_TFPATHWAY	66	-0.492907	-1.60005	0.0378788	0.388647	0.987	3599	tags=38%, list=18%, signal=46%
REACTOME_NEF_MEDIATED_DOWNREGULATION_OF_MHC_CLASS_I_COMPLEX_CELL_SURFACE_EXPRESSION	9	-0.679122	-1.59911	0.0287474	0.386354	0.987	1811	tags=44%, list=9%, signal=49%
ST_FAS_SIGNALING_PATHWAY	64	-0.411736	-1.59881	0.0136452	0.382331	0.987	4921	tags=42%, list=24%, signal=55%
REACTOME_APOPTOSIS	143	-0.423883	-1.59724	0.0235756	0.382233	0.988	4156	tags=41%, list=20%, signal=51%
BIOCARTA_CELLCYCLE_PATHWAY	23	-0.589439	-1.59688	0.046729	0.378637	0.989	4259	tags=52%, list=21%, signal=66%
PID_P73PATHWAY	79	-0.421724	-1.59383	0.018797	0.378423	0.99	4747	tags=46%, list=23%, signal=59%
KEGG_GALACTOSE_METABOLISM	26	-0.530261	-1.59291	0.027833	0.376471	0.99	3228	tags=38%, list=16%, signal=46%
BIOCARTA_SALMONELLA_PATHWAY	13	-0.690895	-1.59038	0.0464646	0.378974	0.991	2254	tags=54%, list=11%, signal=60%
REACTOME_TRANSPORT_OF_VITAMINS_NUCLEOSIDES_AND_RELATED_MOLECULES	31	-0.515675	-1.59038	0.0125	0.374731	0.991	4095	tags=42%, list=20%, signal=52%
REACTOME_ANTIGEN_PROCESSING_UBIQUITINATION_PROTEASOME_DEGRADATION	198	-0.39442	-1.58927	0.032	0.373283	0.991	4070	tags=35%, list=20%, signal=44%
REACTOME_TRAF6_MEDIATED_IRF7_ACTIVATION_IN_TLR7_8_OR_9_SIGNALING	10	-0.705868	-1.58855	0.0277228	0.371027	0.992	5514	tags=90%, list=27%, signal=123%
KEGG_LEUKOCYTE_TRANSENDOTHELIAL_MIGRATION	115	-0.45235	-1.58669	0.0368932	0.367711	0.992	6097	tags=55%, list=30%, signal=78%
REACTOME_REGULATION_OF_IFNA_SIGNALING	24	-0.547618	-1.58342	0.0199203	0.369108	0.993	5045	tags=42%, list=25%, signal=55%
REACTOME_SPHINGOLIPID_METABOLISM	62	-0.430802	-1.58171	0.0480769	0.369476	0.993	4606	tags=34%, list=22%, signal=44%
REACTOME_GOLGI_ASSOCIATED_VESICLE_BIOGENESIS	52	-0.453064	-1.57647	0.0250482	0.376501	0.994	6534	tags=56%, list=32%, signal=82%
REACTOME_CELL_SURFACE_INTERACTIONS_AT_THE_VASCULAR_WALL	84	-0.475147	-1.57412	0.0320755	0.371596	0.995	5332	tags=45%, list=26%, signal=61%
REACTOME_ENDOSOMAL_VACUOLAR_PATHWAY	8	-0.831087	-1.57113	0.0444444	0.372361	0.996	2496	tags=75%, list=12%, signal=85%
PID_SYNDECAN_2_PATHWAY	33	-0.482938	-1.57029	0.0327273	0.370827	0.997	2974	tags=39%, list=15%, signal=46%
REACTOME_LATENT_INFECTION_OF_HOMO_SAPIENS_WITH_MYCOBACTERIUM_TUBERCULOSIS	31	-0.538449	-1.57024	0.0291439	0.367535	0.997	5386	tags=52%, list=26%, signal=70%
REACTOME_ACYL_CHAIN_REMODELLING_OF_PI	15	-0.587772	-1.56854	0.0285714	0.365352	0.997	2097	tags=33%, list=10%, signal=37%
BIOCARTA_GATA3_PATHWAY	16	-0.574901	-1.56739	0.0236364	0.364883	0.997	4424	tags=31%, list=22%, signal=40%
BIOCARTA_FAS_PATHWAY	30	-0.53901	-1.56566	0.038	0.362513	0.997	1830	tags=37%, list=9%, signal=40%
REACTOME_DNA_STRAND_ELONGATION	30	-0.744826	-1.56467	0.0496032	0.358232	0.997	3531	tags=77%, list=17%, signal=92%
REACTOME_G2_M_DNA_DAMAGE_CHECKPOINT	9	-0.756973	-1.56314	0.0408998	0.358723	0.997	1871	tags=67%, list=9%, signal=73%
BIOCARTA_AKAP13_PATHWAY	12	-0.561221	-1.5611	0.0433962	0.360732	0.997	4613	tags=42%, list=23%, signal=54%
BIOCARTA_P27_PATHWAY	13	-0.644417	-1.55932	0.0415094	0.352401	0.997	4833	tags=69%, list=24%, signal=91%
REACTOME_TRANS_GOLGI_NETWORK_VESICLE_BUDDING	59	-0.447871	-1.55494	0.0318091	0.354008	0.998	6534	tags=58%, list=32%, signal=84%
REACTOME_LIPID_DIGESTION_MOBILIZATION_AND_TRANSPORT	45	-0.471539	-1.5527	0.0284697	0.35066	0.998	3021	tags=29%, list=15%, signal=34%
BIOCARTA_FREE_PATHWAY	10	-0.652578	-1.54855	0.0374753	0.349963	0.998	5694	tags=70%, list=28%, signal=97%
KEGG_APOPTOSIS	87	-0.420125	-1.54814	0.037182	0.348251	0.998	5968	tags=46%, list=29%, signal=65%
KEGG_BLADDER_CANCER	42	-0.458589	-1.54686	0.0271248	0.346132	0.998	4727	tags=43%, list=23%, signal=56%
REACTOME_G_BETA_GAMMA_SIGNALLING_THROUGH_PLC_BETA	20	-0.488844	-1.54562	0.0286807	0.336259	0.999	3323	tags=35%, list=16%, signal=42%
PID_SYNDECAN_4_PATHWAY	32	-0.557549	-1.54534	0.0387597	0.33199	0.999	3383	tags=47%, list=17%, signal=56%
NABA_ECM_REGULATORS	230	-0.414875	-1.54283	0.0287162	0.328506	0.999	3888	tags=30%, list=19%, signal=37%
REACTOME_TRANSFERRIN_ENDOCYTOSIS_AND_RECYCLING	25	-0.544626	-1.53508	0.044316	0.340542	0.999	1724	tags=28%, list=8%, signal=31%
REACTOME_MHC_CLASS_II_ANTIGEN_PRESENTATION	90	-0.405083	-1.53442	0.0422265	0.33951	0.999	3271	tags=36%, list=16%, signal=42%
REACTOME_THE_ACTIVATION_OF_ARYLSULFATASES	12	-0.635073	-1.53345	0.0464217	0.339068	0.999	4505	tags=58%, list=22%, signal=75%
PID_HIV_NEF_PATHWAY	35	-0.491218	-1.53214	0.0408998	0.339523	0.999	5694	tags=60%, list=28%, signal=83%
REACTOME_HEMOSTASIS	446	-0.346368	-1.52781	0.0137221	0.335548	0.999	6198	tags=40%, list=30%, signal=56%
REACTOME_PLATELET_ACTIVATION_SIGNALING_AND_AGGREGATION	195	-0.392379	-1.5271	0.0477064	0.334938	0.999	6241	tags=46%, list=30%, signal=65%
REACTOME_EARLY_PHASE_OF_HIV_LIFE_CYCLE	13	-0.629589	-1.52538	0.0496032	0.334156	0.999	3627	tags=54%, list=18%, signal=65%
REACTOME_G_PROTEIN_BETA_GAMMA_SIGNALLING	28	-0.458498	-1.52442	0.0340265	0.33415	0.999	3323	tags=36%, list=16%, signal=43%
REACTOME_METABOLISM_OF_VITAMINS_AND_COFACTORS	50	-0.401376	-1.52431	0.0234834	0.33012	0.999	4008	tags=42%, list=20%, signal=52%
REACTOME_LYSOSOME_VESICLE_BIOGENESIS	23	-0.524111	-1.51892	0.0479846	0.339494	0.999	4956	tags=52%, list=24%, signal=69%
BIOCARTA_FEEDER_PATHWAY	9	-0.634243	-1.51532	0.0469043	0.333032	0.999	1247	tags=33%, list=6%, signal=35%
REACTOME_ACYL_CHAIN_REMODELLING_OF_PS	15	-0.549737	-1.51432	0.0338078	0.332938	0.999	3386	tags=33%, list=17%, signal=40%
BIOCARTA_ACE2_PATHWAY	13	-0.609513	-1.50906	0.0497238	0.334871	0.999	2370	tags=31%, list=12%, signal=35%
PID_RAC1_PATHWAY	53	-0.418562	-1.50424	0.0461847	0.331689	0.999	5136	tags=45%, list=25%, signal=60%
REACTOME_GLUCOSE_TRANSPORT	38	-0.490793	-1.47659	0.0477099	0.332751	1	5211	tags=55%, list=25%, signal=74%
KEGG_SMALL_CELL_LUNG_CANCER	84	-0.405676	-1.45443	0.0495413	0.341635	1	5768	tags=51%, list=28%, signal=71%
PID_CMYB_PATHWAY	84	-0.371918	-1.42716	0.0440367	0.355913	1	4577	tags=36%, list=22%, signal=46%
REACTOME_SLC_MEDIATED_TRANSMEMBRANE_TRANSPORT	240	-0.333172	-1.41963	0.0283806	0.359626	1	5408	tags=33%, list=26%, signal=44%
